# Supplementary material for: The structural basis of hyperpromiscuity in a core combinatorial network of type II toxin–antitoxin and related phage defense systems
Source: Proc Natl Acad Sci U S A. 2023 Aug 9;120(33):e2305393120. doi: 10.1073/pnas.2305393120 (PMC10440598; doi:10.1073/pnas.2305393120)
Supplement: Supplementary file 2 — Dataset S01 (XLSX) [file pnas.2305393120.sd01.xlsx]

## Sheet: 1. Index
Dataset S1 Contents:
Sheet	Legend
1	Index
2	Searched Genomes
	Dataset containing all searched data.
		Taxa	Species name
		GCF number	Assembly number
		UID	Entrez Unique Identitifier
		Proteome size	Number of proteins for GCF extracted from LocalProteomes > GCF_number.faa
	Number of NetFlax Predicted TAs		Count of TA pairs (NetFlax_Data) per GCF number
		Taxonomy	(Superkingdom, Phylum, Class, Order, Family, Genus, Species)
3	NetFlax Predicted TAs
	NetFlax Predicted TA pairs
		Taxa	Species name
		GCF number	Assembly number
		TA Pairs	TA pair
		Order	Toxin and antitoxin order in operon
		Proteome size	Number of proteins in genome
		AT Accession	Accession number
		AT Domain	AT NetFlax node
		T Accession	Accession number
		T Domain	T NetFlax node
		AT : T Combination	AT and T node combination
		Taxonomy	(Superkingdom, Phylum, Class, Order, Family, Genus, Species)
4	Predicted TA Fold Clusters
	NetFlax predicted TA clusters
		Cluster ID	Cluster group
		Antitoxin/Toxin	Type of predicted protein
		Description	Descirption of predicted protein
5	DefenceFinder Hits
	DefenceFinder Hits
		Target	Domain
		Accession	Toxin/Antitoxin accession
		E-value	HMMER hmmscan E-value score
		Node	NetFlax node
6	Top Domains of Nodes
	Highest occuring domain for each node and domain database
		Node	NetFlax node
		Database	Domain database
		Domain	Domain name
		Mean	The mean probability score from hhsuite
		Count	Number of domain hits within the node
		Accession	Number of unique accessions within the node
		Occurrence	The precentage of domain presence
7	Gene Order Per Node
	Statistics on the gene order in TA pairs in Antitoxin and Toxin nodes
		Node	NetFlax node
		Top Domain (pfam)	Top domain of Pfam database
		Top Domain (pdb)	Top domain of PDB database
		AT (count)	Number of TA pairs with Antitoxin - Toxin gene order
		TA (count	Number of TA pairs with Toxin - Antitoxin gene order
		AT (%)	The precentage of pairs with this order within the node
		TA (%)	The precentage of pairs with this order within the node

## Sheet: 2. Searched Genomes
Taxa	GCF Number	UID	Proteome Size	Number of NetFlax Predicted TAs	Superkingdom	Phylum	Class	Order	Family	Genus	Species
Shewanella hafniensis	GCF_902726625.1	365590	18	0	Bacteria	Pseudomonadota	Gammaproteobacteria	Alteromonadales	Shewanellaceae	Shewanella	Unclassified
endosymbiont DhMRE of Dentiscutata heterogama	GCF_002888635.1	1609546	60	1	Bacteria	Tenericutes	Mollicutes	Mycoplasmatales	Unclassified	Unclassified	Unclassified
Candidatus Nasuia deltocephalinicola str. NAS-ALF	GCF_000442605.1	1343077	138	0	Bacteria	Pseudomonadota	Betaproteobacteria	Unclassified	Unclassified	Candidatus Nasuia	Candidatus Nasuia deltocephalinicola
Metaprevotella massiliensis	GCF_900241015.1	1870999	155	0	Bacteria	Bacteroidota	Bacteroidia	Bacteroidales	Prevotellaceae	Metaprevotella	Unclassified
Candidatus Tremblaya princeps PCVAL	GCF_000220965.1	1053648	178	0	Bacteria	Pseudomonadota	Betaproteobacteria	Unclassified	Unclassified	Candidatus Tremblaya	Candidatus Tremblaya princeps
Candidatus Karelsulcia muelleri	GCF_001447915.1	336810	183	0	Bacteria	Bacteroidota	Flavobacteriia	Flavobacteriales	Unclassified	Candidatus Karelsulcia	Unclassified
endosymbiont of Rhynchophorus ferrugineus	GCF_004296495.1	1972133	201	0	Bacteria	Pseudomonadota	Gammaproteobacteria	Unclassified	Unclassified	Candidatus Nardonella	Candidatus Nardonella dryophthoridicola
Candidatus Carsonella ruddii	GCF_013463375.1	114186	202	0	Bacteria	Pseudomonadota	Gammaproteobacteria	Oceanospirillales	Halomonadaceae	Candidatus Carsonella	Unclassified
Candidatus Tremblaya phenacola	GCF_009805595.1	1010676	203	0	Bacteria	Pseudomonadota	Betaproteobacteria	Unclassified	Unclassified	Candidatus Tremblaya	Unclassified
endosymbiont of Pachyrhynchus infernalis	GCF_004296515.1	1971488	212	0	Bacteria	Pseudomonadota	Gammaproteobacteria	Unclassified	Unclassified	Candidatus Nardonella	Unclassified
endosymbiont of Euscepes postfasciatus	GCF_004296535.1	650377	213	0	Bacteria	Pseudomonadota	Gammaproteobacteria	Unclassified	Unclassified	Unclassified	Unclassified
endosymbiont of Sipalinus gigas	GCF_004296475.1	1972134	233	0	Bacteria	Pseudomonadota	Gammaproteobacteria	Unclassified	Unclassified	Candidatus Nardonella	Unclassified
secondary endosymbiont of Trabutina mannipara	GCF_900090215.1	1835721	243	0	Bacteria	Pseudomonadota	Gammaproteobacteria	Enterobacterales	Enterobacteriaceae	Unclassified	Unclassified
Candidatus Portiera aleyrodidarum BT-QVLC	GCF_000298385.1	1239881	259	0	Bacteria	Pseudomonadota	Gammaproteobacteria	Oceanospirillales	Halomonadaceae	Candidatus Portiera	Candidatus Portiera aleyrodidarum
Candidatus Walczuchella monophlebidarum	GCF_000709555.1	1415657	264	0	Bacteria	Bacteroidota	Flavobacteriia	Flavobacteriales	Unclassified	Candidatus Walczuchella	Unclassified
Candidatus Mikella endobia	GCF_900048045.1	1778264	270	0	Bacteria	Pseudomonadota	Gammaproteobacteria	Enterobacterales	Enterobacteriaceae	Candidatus Mikella	Unclassified
Candidatus Azoamicus ciliaticola	GCF_902860225.1	2652803	306	0	Bacteria	Pseudomonadota	Gammaproteobacteria	Unclassified	Unclassified	Candidatus Azoamicus	Unclassified
Candidatus Phytoplasma phoenicium	GCF_001189415.1	198422	311	0	Bacteria	Tenericutes	Mollicutes	Acholeplasmatales	Acholeplasmataceae	Candidatus Phytoplasma	Unclassified
Candidatus Annandia adelgestsuga	GCF_003956045.1	1302411	312	0	Bacteria	Pseudomonadota	Gammaproteobacteria	Enterobacterales	Enterobacteriaceae	Candidatus Annandia	Unclassified
Candidatus Profftella armatura	GCF_000441555.1	669502	360	0	Bacteria	Pseudomonadota	Betaproteobacteria	Unclassified	Unclassified	Candidatus Profftella	Unclassified
Enterobacteriaceae endosymbiont of Donacia piscatrix	GCF_012569525.1	2675780	380	0	Bacteria	Pseudomonadota	Gammaproteobacteria	Enterobacterales	Enterobacteriaceae	Unclassified	Unclassified
Candidatus Phytoplasma aurantifolia	GCF_002009625.1	180978	386	0	Bacteria	Tenericutes	Mollicutes	Acholeplasmatales	Acholeplasmataceae	Candidatus Phytoplasma	Unclassified
Arsenophonus endosymbiont of Aleurodicus dispersus	GCF_900343015.1	235559	399	0	Bacteria	Pseudomonadota	Gammaproteobacteria	Enterobacterales	Morganellaceae	Arsenophonus	Unclassified
Candidatus Phytoplasma pini	GCF_007821455.1	267362	399	0	Bacteria	Tenericutes	Mollicutes	Acholeplasmatales	Acholeplasmataceae	Candidatus Phytoplasma	Unclassified
Enterobacteriaceae endosymbiont of Donacia semicuprea	GCF_012570535.1	2675783	400	0	Bacteria	Pseudomonadota	Gammaproteobacteria	Enterobacterales	Enterobacteriaceae	Unclassified	Unclassified
Enterobacteriaceae endosymbiont of Donacia crassipes	GCF_012569785.1	2675776	401	0	Bacteria	Pseudomonadota	Gammaproteobacteria	Enterobacterales	Enterobacteriaceae	Unclassified	Unclassified
Enterobacteriaceae endosymbiont of Donacia proxima	GCF_012569285.1	2675782	403	0	Bacteria	Pseudomonadota	Gammaproteobacteria	Enterobacterales	Enterobacteriaceae	Unclassified	Unclassified
Enterobacteriaceae endosymbiont of Donacia clavipes	GCF_012570365.1	2675775	404	0	Bacteria	Pseudomonadota	Gammaproteobacteria	Enterobacterales	Enterobacteriaceae	Unclassified	Unclassified
Enterobacteriaceae endosymbiont of Donacia bicoloricornis	GCF_012567955.1	2675772	405	0	Bacteria	Pseudomonadota	Gammaproteobacteria	Enterobacterales	Enterobacteriaceae	Unclassified	Unclassified
Enterobacteriaceae endosymbiont of Donacia cincticornis	GCF_012568845.1	2675773	405	0	Bacteria	Pseudomonadota	Gammaproteobacteria	Enterobacterales	Enterobacteriaceae	Unclassified	Unclassified
Enterobacteriaceae endosymbiont of Donacia dentata	GCF_012570745.1	2675777	405	0	Bacteria	Pseudomonadota	Gammaproteobacteria	Enterobacterales	Enterobacteriaceae	Unclassified	Unclassified
Enterobacteriaceae endosymbiont of Donacia versicolorea	GCF_012570965.1	2675788	406	0	Bacteria	Pseudomonadota	Gammaproteobacteria	Enterobacterales	Enterobacteriaceae	Unclassified	Unclassified
Candidatus Phytoplasma oryzae	GCF_003263355.1	203274	408	0	Bacteria	Tenericutes	Mollicutes	Acholeplasmatales	Acholeplasmataceae	Candidatus Phytoplasma	Unclassified
Enterobacteriaceae endosymbiont of Donacia provostii	GCF_012570145.1	2675781	409	0	Bacteria	Pseudomonadota	Gammaproteobacteria	Enterobacterales	Enterobacteriaceae	Unclassified	Unclassified
Enterobacteriaceae endosymbiont of Donacia thalassina	GCF_012568245.1	2675786	409	0	Bacteria	Pseudomonadota	Gammaproteobacteria	Enterobacterales	Enterobacteriaceae	Unclassified	Unclassified
Enterobacteriaceae endosymbiont of Donacia vulgaris	GCF_012568445.1	2675789	409	0	Bacteria	Pseudomonadota	Gammaproteobacteria	Enterobacterales	Enterobacteriaceae	Unclassified	Unclassified
Enterobacteriaceae endosymbiont of Donacia simplex	GCF_012568645.1	2675784	410	0	Bacteria	Pseudomonadota	Gammaproteobacteria	Enterobacterales	Enterobacteriaceae	Unclassified	Unclassified
Enterobacteriaceae endosymbiont of Donacia cinerea	GCF_012569925.1	2675774	410	0	Bacteria	Pseudomonadota	Gammaproteobacteria	Enterobacterales	Enterobacteriaceae	Unclassified	Unclassified
Candidatus Moranella endobia PCVAL	GCF_000364725.1	1234603	411	0	Bacteria	Pseudomonadota	Gammaproteobacteria	Enterobacterales	Enterobacteriaceae	Candidatus Moranella	Candidatus Moranella endobia
Candidatus Phytoplasma sacchari	GCF_009268105.1	2609813	411	0	Bacteria	Tenericutes	Mollicutes	Acholeplasmatales	Acholeplasmataceae	Candidatus Phytoplasma	Unclassified
Enterobacteriaceae endosymbiont of Donacia marginata	GCF_012567685.1	2675779	411	0	Bacteria	Pseudomonadota	Gammaproteobacteria	Enterobacterales	Enterobacteriaceae	Unclassified	Unclassified
Enterobacteriaceae endosymbiont of Donacia sparganii	GCF_012569045.1	2675785	412	0	Bacteria	Pseudomonadota	Gammaproteobacteria	Enterobacterales	Enterobacteriaceae	Unclassified	Unclassified
Enterobacteriaceae endosymbiont of Macroplea mutica	GCF_012571345.1	2675791	412	0	Bacteria	Pseudomonadota	Gammaproteobacteria	Enterobacterales	Enterobacteriaceae	Unclassified	Unclassified
Enterobacteriaceae endosymbiont of Macroplea appendiculata	GCF_012571605.1	2675790	414	0	Bacteria	Pseudomonadota	Gammaproteobacteria	Enterobacterales	Enterobacteriaceae	Unclassified	Unclassified
Enterobacteriaceae endosymbiont of Donacia tomentosa	GCF_012571135.1	2675787	424	0	Bacteria	Pseudomonadota	Gammaproteobacteria	Enterobacterales	Enterobacteriaceae	Unclassified	Unclassified
'Echinacea purpurea' witches'-broom phytoplasma	GCF_001307505.1	1123738	425	0	Bacteria	Tenericutes	Mollicutes	Acholeplasmatales	Acholeplasmataceae	Candidatus Phytoplasma	Unclassified
Candidatus Purcelliella pentastirinorum	GCF_003391335.1	472834	430	0	Bacteria	Pseudomonadota	Gammaproteobacteria	Enterobacterales	Enterobacteriaceae	Candidatus Purcelliella	Unclassified
Bizionia psychrotolerans	GCF_001039595.1	1492901	431	0	Bacteria	Bacteroidota	Flavobacteriia	Flavobacteriales	Flavobacteriaceae	Bizionia	Unclassified
'Cynodon dactylon' phytoplasma	GCF_009268075.1	295320	433	0	Bacteria	Tenericutes	Mollicutes	Acholeplasmatales	Acholeplasmataceae	Candidatus Phytoplasma	Unclassified
Enterobacteriaceae endosymbiont of Plateumaris rustica	GCF_012562965.1	2675796	440	0	Bacteria	Pseudomonadota	Gammaproteobacteria	Enterobacterales	Enterobacteriaceae	Unclassified	Unclassified
Peanut witches'-broom phytoplasma NTU2011	GCF_000364425.1	1163385	441	0	Bacteria	Tenericutes	Mollicutes	Acholeplasmatales	Acholeplasmataceae	Candidatus Phytoplasma	Peanut witches'-broom phytoplasma
Enterobacteriaceae endosymbiont of Plateumaris consimilis	GCF_012563145.1	2675794	447	0	Bacteria	Pseudomonadota	Gammaproteobacteria	Enterobacterales	Enterobacteriaceae	Unclassified	Unclassified
Enterobacteriaceae endosymbiont of Plateumaris pusilla	GCF_012562765.1	2675795	448	0	Bacteria	Pseudomonadota	Gammaproteobacteria	Enterobacterales	Enterobacteriaceae	Unclassified	Unclassified
Candidatus Riesia pediculischaeffi	GCF_002073895.1	428411	449	0	Bacteria	Pseudomonadota	Gammaproteobacteria	Enterobacterales	Enterobacteriaceae	Candidatus Riesia	Unclassified
Leptothrix ochracea L12	GCF_000262525.1	735332	449	0	Bacteria	Pseudomonadota	Betaproteobacteria	Burkholderiales	Unclassified	Leptothrix	Leptothrix ochracea
Enterobacteriaceae endosymbiont of Plateumaris braccata	GCF_012563325.1	2675793	450	0	Bacteria	Pseudomonadota	Gammaproteobacteria	Enterobacterales	Enterobacteriaceae	Unclassified	Unclassified
Enterobacteriaceae endosymbiont of Plateumaris sericea	GCF_012562605.1	2675797	453	0	Bacteria	Pseudomonadota	Gammaproteobacteria	Enterobacterales	Enterobacteriaceae	Unclassified	Unclassified
Candidatus Phytoplasma mali	GCF_000026205.1	37692	462	0	Bacteria	Tenericutes	Mollicutes	Acholeplasmatales	Acholeplasmataceae	Candidatus Phytoplasma	Unclassified
Candidatus Riesia pediculicola USDA	GCF_000093065.1	515618	463	0	Bacteria	Pseudomonadota	Gammaproteobacteria	Enterobacterales	Enterobacteriaceae	Candidatus Riesia	Candidatus Riesia pediculicola
Candidatus Gullanella endobia	GCF_900048035.1	1070130	468	0	Bacteria	Pseudomonadota	Gammaproteobacteria	Enterobacterales	Enterobacteriaceae	Candidatus Gullanella	Unclassified
Candidatus Phytoplasma tritici	GCF_000495255.1	321961	470	0	Bacteria	Tenericutes	Mollicutes	Acholeplasmatales	Acholeplasmataceae	Candidatus Phytoplasma	Unclassified
Legionella endosymbiont of Polyplax serrata	GCF_002776555.1	2005262	471	0	Bacteria	Pseudomonadota	Gammaproteobacteria	Legionellales	Legionellaceae	Legionella	Unclassified
Milkweed yellows phytoplasma str. MW1	GCF_000309485.1	1196417	477	0	Bacteria	Tenericutes	Mollicutes	Acholeplasmatales	Acholeplasmataceae	Candidatus Phytoplasma	Milkweed yellows phytoplasma
Maize bushy stunt phytoplasma	GCF_001712875.1	202462	491	0	Bacteria	Tenericutes	Mollicutes	Acholeplasmatales	Acholeplasmataceae	Candidatus Phytoplasma	Unclassified
Candidatus Nesciobacter abundans	GCF_008189525.1	2601668	501	0	Bacteria	Pseudomonadota	Alphaproteobacteria	Holosporales	Holosporaceae	Candidatus Nesciobacter	Unclassified
Mycoplasmoides genitalium G37	GCF_000027325.1	243273	511	0	Bacteria	Tenericutes	Unclassified	Mycoplasmoidales	Metamycoplasmataceae	Mycoplasmoides	Mycoplasmoides genitalium
Candidatus Hoaglandella endobia	GCF_900044015.1	1778263	516	0	Bacteria	Pseudomonadota	Gammaproteobacteria	Enterobacterales	Enterobacteriaceae	Candidatus Hoaglandella	Unclassified
Candidatus Nanosyncoccus nanoralicus	GCF_004138405.1	2171996	516	0	Bacteria	Candidatus Saccharibacteria	Candidatus Nanosyncoccalia	Candidatus Nanosyncoccales	Candidatus Nanosyncoccacae	Candidatus Nanosyncoccus	Unclassified
Mycoplasmopsis meleagridis	GCF_900660695.1	29561	519	0	Bacteria	Tenericutes	Mollicutes	Mycoplasmatales	Mycoplasmataceae	Mycoplasmopsis	Unclassified
Candidatus Cytomitobacter primus	GCF_008189405.1	2066024	522	0	Bacteria	Pseudomonadota	Alphaproteobacteria	Holosporales	Holosporaceae	Candidatus Cytomitobacter	Unclassified
Candidatus Doolittlea endobia	GCF_900039485.1	1778262	522	0	Bacteria	Pseudomonadota	Gammaproteobacteria	Enterobacterales	Enterobacteriaceae	Candidatus Doolittlea	Unclassified
Rice orange leaf phytoplasma	GCF_001866375.1	146897	522	0	Bacteria	Tenericutes	Mollicutes	Acholeplasmatales	Acholeplasmataceae	Candidatus Phytoplasma	Unclassified
'Catharanthus roseus' aster yellows phytoplasma	GCF_004214875.1	1193712	523	0	Bacteria	Tenericutes	Mollicutes	Acholeplasmatales	Acholeplasmataceae	Candidatus Phytoplasma	Unclassified
Italian clover phyllody phytoplasma str. MA1	GCF_000300695.1	1196421	525	0	Bacteria	Tenericutes	Mollicutes	Acholeplasmatales	Acholeplasmataceae	Candidatus Phytoplasma	Italian clover phyllody phytoplasma
Candidatus Mycoplasma haemominutum 'Birmingham 1'	GCF_000319365.1	1116213	526	0	Bacteria	Tenericutes	Mollicutes	Mycoplasmatales	Mycoplasmataceae	Mycoplasma	Candidatus Mycoplasma haemominutum
Coxiella endosymbiont of Amblyomma sculptum	GCF_009883795.1	2487929	533	0	Bacteria	Pseudomonadota	Gammaproteobacteria	Legionellales	Coxiellaceae	Coxiella	Unclassified
Candidatus Cytomitobacter indipagum	GCF_008189285.1	2601575	535	0	Bacteria	Pseudomonadota	Alphaproteobacteria	Holosporales	Holosporaceae	Candidatus Cytomitobacter	Unclassified
Aster yellows witches'-broom phytoplasma AYWB	GCF_000012225.1	322098	536	0	Bacteria	Tenericutes	Mollicutes	Acholeplasmatales	Acholeplasmataceae	Candidatus Phytoplasma	Aster yellows witches'-broom phytoplasma
Metamycoplasma canadense	GCF_000828855.1	29554	538	0	Bacteria	Tenericutes	Unclassified	Mycoplasmoidales	Metamycoplasmataceae	Metamycoplasma	Unclassified
Mycoplasma parvum str. Indiana	GCF_000477415.1	1403316	538	0	Bacteria	Tenericutes	Mollicutes	Mycoplasmatales	Mycoplasmataceae	Mycoplasma	Mycoplasma parvum
Blattabacterium punctulatus CPU2	GCF_003573935.1	1457032	540	0	Bacteria	Bacteroidota	Flavobacteriia	Flavobacteriales	Blattabacteriaceae	Blattabacterium	Blattabacterium punctulatus
Metamycoplasma subdolum	GCF_003688445.1	92407	540	0	Bacteria	Tenericutes	Unclassified	Mycoplasmoidales	Metamycoplasmataceae	Metamycoplasma	Unclassified
Metamycoplasma cloacale	GCF_900660735.1	92401	544	0	Bacteria	Tenericutes	Unclassified	Mycoplasmoidales	Metamycoplasmataceae	Metamycoplasma	Unclassified
Poinsettia branch-inducing phytoplasma str. JR1	GCF_000309465.1	1196416	547	0	Bacteria	Tenericutes	Mollicutes	Acholeplasmatales	Acholeplasmataceae	Candidatus Phytoplasma	Poinsettia branch-inducing phytoplasma
bacterium endosymbiont of Pedicinus badii	GCF_002075085.1	1719126	548	0	Bacteria	Pseudomonadota	Gammaproteobacteria	Unclassified	Unclassified	Unclassified	Unclassified
Blattabacterium clevelandi	GCF_003268615.1	164516	549	0	Bacteria	Bacteroidota	Flavobacteriia	Flavobacteriales	Blattabacteriaceae	Blattabacterium	Unclassified
Metamycoplasma falconis	GCF_006385795.1	92403	556	0	Bacteria	Tenericutes	Unclassified	Mycoplasmoidales	Metamycoplasmataceae	Metamycoplasma	Unclassified
Blattabacterium cuenoti	GCF_014251255.1	1653831	560	0	Bacteria	Bacteroidota	Flavobacteriia	Flavobacteriales	Blattabacteriaceae	Blattabacterium	Unclassified
Vaccinium witches'-broom phytoplasma str. VAC	GCF_000309405.1	1196419	563	0	Bacteria	Tenericutes	Mollicutes	Acholeplasmatales	Acholeplasmataceae	Candidatus Phytoplasma	Vaccinium witches'-broom phytoplasma
Coxiella endosymbiont of Amblyomma americanum	GCF_000815025.1	325775	564	0	Bacteria	Pseudomonadota	Gammaproteobacteria	Legionellales	Coxiellaceae	Coxiella	Unclassified
secondary endosymbiont of Heteropsylla cubana	GCF_000287355.1	134287	564	0	Bacteria	Pseudomonadota	Gammaproteobacteria	Enterobacterales	Enterobacteriaceae	Unclassified	Unclassified
Coxiella-like endosymbiont of Amblyomma americanum	GCF_002850495.1	1987500	565	0	Bacteria	Pseudomonadota	Gammaproteobacteria	Legionellales	Coxiellaceae	Unclassified	Unclassified
Mesomycoplasma flocculare	GCF_009831495.1	2128	565	0	Bacteria	Tenericutes	Mollicutes	Mycoplasmatales	Mycoplasmataceae	Mesomycoplasma	Unclassified
Chrysanthemum yellows phytoplasma	GCF_000803325.1	238674	570	0	Bacteria	Tenericutes	Mollicutes	Acholeplasmatales	Acholeplasmataceae	Candidatus Phytoplasma	Unclassified
Buchnera aphidicola str. APS (Acyrthosiphon pisum)	GCF_000009605.1	107806	578	0	Bacteria	Pseudomonadota	Gammaproteobacteria	Enterobacterales	Erwiniaceae	Buchnera	Buchnera aphidicola
Metamycoplasma hominis	GCF_013367855.1	2098	578	0	Bacteria	Tenericutes	Unclassified	Mycoplasmoidales	Metamycoplasmataceae	Metamycoplasma	Unclassified
'Parthenium hysterophorus' phyllody phytoplasma	GCF_015100165.1	2763338	580	0	Bacteria	Tenericutes	Mollicutes	Acholeplasmatales	Acholeplasmataceae	Candidatus Phytoplasma	Unclassified
Candidatus Hepatoplasma crinochetorum Av	GCF_000582535.1	1427984	580	0	Bacteria	Tenericutes	Mollicutes	Mycoplasmatales	Mycoplasmataceae	Candidatus Hepatoplasma	Candidatus Hepatoplasma crinochetorum
Candidatus Blochmannia vafer str. BVAF	GCF_000185985.2	859654	581	0	Bacteria	Pseudomonadota	Gammaproteobacteria	Enterobacterales	Enterobacteriaceae	Candidatus Blochmannia	Candidatus Blochmannia vafer
Mesomycoplasma bovoculi M165/69	GCF_000524555.1	743966	581	0	Bacteria	Tenericutes	Mollicutes	Mycoplasmatales	Mycoplasmataceae	Mesomycoplasma	Mesomycoplasma bovoculi
Blochmannia endosymbiont of Polyrhachis (Hedomyrma) turneri	GCF_000973505.1	1505596	585	0	Bacteria	Pseudomonadota	Gammaproteobacteria	Enterobacterales	Enterobacteriaceae	Candidatus Blochmannia	Unclassified
Candidatus Sneabacter namystus	GCF_008189685.1	2601646	586	0	Bacteria	Pseudomonadota	Alphaproteobacteria	Rickettsiales	Rickettsiaceae	Candidatus Sneabacter	Unclassified
Ureaplasma parvum serovar 3 str. ATCC 700970	GCF_000006625.1	273119	588	0	Bacteria	Tenericutes	Mollicutes	Mycoplasmatales	Mycoplasmataceae	Ureaplasma	Ureaplasma parvum
Blochmannia endosymbiont of Camponotus (Colobopsis) obliquus	GCF_000973545.1	1505597	592	0	Bacteria	Pseudomonadota	Gammaproteobacteria	Enterobacterales	Enterobacteriaceae	Candidatus Blochmannia	Unclassified
Mycoplasma nasistruthionis	GCF_006228185.1	353852	592	0	Bacteria	Tenericutes	Mollicutes	Mycoplasmatales	Mycoplasmataceae	Mycoplasma	Unclassified
Candidatus Nanogingivalis gingivitcus	GCF_004151455.1	2171992	593	0	Bacteria	Candidatus Saccharibacteria	Candidatus Nanosyncoccalia	Candidatus Nanogingivales	Candidatus Nanogingivalaceae	Candidatus Nanogingivalis	Unclassified
Blochmannia endosymbiont of Colobopsis nipponica	GCF_014857065.1	2681987	594	0	Bacteria	Pseudomonadota	Gammaproteobacteria	Enterobacterales	Enterobacteriaceae	Candidatus Blochmannia	Unclassified
Metamycoplasma neophronis	GCF_006491995.1	872983	594	0	Bacteria	Tenericutes	Unclassified	Mycoplasmoidales	Metamycoplasmataceae	Metamycoplasma	Unclassified
Metamycoplasma orale	GCF_900660435.1	2121	594	0	Bacteria	Tenericutes	Unclassified	Mycoplasmoidales	Metamycoplasmataceae	Metamycoplasma	Unclassified
Mycoplasmopsis iners ATCC 19705	GCF_000701805.1	1408464	594	0	Bacteria	Tenericutes	Mollicutes	Mycoplasmatales	Mycoplasmataceae	Mycoplasmopsis	Mycoplasmopsis iners
Candidatus Phytoplasma ziziphi	GCF_003640545.1	135727	595	2	Bacteria	Tenericutes	Mollicutes	Acholeplasmatales	Acholeplasmataceae	Candidatus Phytoplasma	Unclassified
Mycoplasma struthionis	GCF_003855455.1	538220	596	0	Bacteria	Tenericutes	Mollicutes	Mycoplasmatales	Mycoplasmataceae	Mycoplasma	Unclassified
Metamycoplasma equirhinis	GCF_006385185.1	92402	597	0	Bacteria	Tenericutes	Unclassified	Mycoplasmoidales	Metamycoplasmataceae	Metamycoplasma	Unclassified
Metamycoplasma phocicerebrale	GCF_003383595.3	142649	597	0	Bacteria	Tenericutes	Unclassified	Mycoplasmoidales	Metamycoplasmataceae	Metamycoplasma	Unclassified
Blochmannia endosymbiont of Camponotus nipponensis	GCF_009827135.1	2681986	598	0	Bacteria	Pseudomonadota	Gammaproteobacteria	Enterobacterales	Enterobacteriaceae	Candidatus Blochmannia	Unclassified
Metamycoplasma arthritidis	GCF_900660715.1	2111	598	0	Bacteria	Tenericutes	Unclassified	Mycoplasmoidales	Metamycoplasmataceae	Metamycoplasma	Unclassified
Mycoplasmopsis columbina	GCF_900660685.1	114881	600	0	Bacteria	Tenericutes	Mollicutes	Mycoplasmatales	Mycoplasmataceae	Mycoplasmopsis	Unclassified
Metamycoplasma salivarium	GCF_900660445.2	2124	604	0	Bacteria	Tenericutes	Unclassified	Mycoplasmoidales	Metamycoplasmataceae	Metamycoplasma	Unclassified
Metamycoplasma anseris	GCF_003285045.1	92400	607	0	Bacteria	Tenericutes	Unclassified	Mycoplasmoidales	Metamycoplasmataceae	Metamycoplasma	Unclassified
Sodalis endosymbiont of Henestaris halophilus	GCF_900161835.1	1929246	607	0	Bacteria	Pseudomonadota	Gammaproteobacteria	Enterobacterales	Bruguierivoracaceae	Sodalis	Unclassified
Wolbachia endosymbiont of Dipetalonema caudispina	GCF_013365495.1	1812112	607	0	Bacteria	Pseudomonadota	Alphaproteobacteria	Rickettsiales	Anaplasmataceae	Wolbachia	Unclassified
Candidatus Tachikawaea gelatinosa	GCF_000828815.1	1410383	608	0	Bacteria	Pseudomonadota	Gammaproteobacteria	Enterobacterales	Enterobacteriaceae	Candidatus Tachikawaea	Unclassified
Metamycoplasma auris	GCF_003253435.1	51363	608	0	Bacteria	Tenericutes	Unclassified	Mycoplasmoidales	Metamycoplasmataceae	Metamycoplasma	Unclassified
Candidatus Blochmannia chromaiodes str. 640	GCF_000331065.1	1240471	610	0	Bacteria	Pseudomonadota	Gammaproteobacteria	Enterobacterales	Enterobacteriaceae	Candidatus Blochmannia	Candidatus Blochmannia chromaiodes
Candidatus Blochmannia pennsylvanicus str. BPEN	GCF_000011745.1	291272	610	0	Bacteria	Pseudomonadota	Gammaproteobacteria	Enterobacterales	Enterobacteriaceae	Candidatus Blochmannia	Candidatus Blochmannia pennsylvanicus
Candidatus Erwinia haradaeae	GCF_900698855.1	1922217	612	0	Bacteria	Pseudomonadota	Gammaproteobacteria	Enterobacterales	Erwiniaceae	Erwinia	Unclassified
Mycoplasmopsis sturni DSM 22021	GCF_000701485.1	1122249	613	0	Bacteria	Tenericutes	Mollicutes	Mycoplasmatales	Mycoplasmataceae	Mycoplasmopsis	Mycoplasmopsis sturni
Mycoplasmopsis columbinasalis	GCF_900660705.1	114880	614	0	Bacteria	Tenericutes	Mollicutes	Mycoplasmatales	Mycoplasmataceae	Mycoplasmopsis	Unclassified
[Mycoplasma] phocidae	GCF_003332325.1	142651	616	0	Bacteria	Tenericutes	Unclassified	Mycoplasmoidales	Metamycoplasmataceae	Metamycoplasma	Unclassified
Candidatus Ishikawaella capsulata Mpkobe	GCF_000828515.1	476281	619	0	Bacteria	Pseudomonadota	Gammaproteobacteria	Enterobacterales	Enterobacteriaceae	Candidatus Ishikawaella	Candidatus Ishikawaella capsulata
Wolbachia endosymbiont of Cruorifilaria tuberocauda	GCF_013365475.1	1812111	621	0	Bacteria	Pseudomonadota	Alphaproteobacteria	Rickettsiales	Anaplasmataceae	Wolbachia	Unclassified
Metamycoplasma hyosynoviae	GCF_002214445.1	29559	626	0	Bacteria	Tenericutes	Unclassified	Mycoplasmoidales	Metamycoplasmataceae	Metamycoplasma	Unclassified
Candidatus Arsenophonus lipoptenae	GCF_001534665.1	634113	628	0	Bacteria	Pseudomonadota	Gammaproteobacteria	Enterobacterales	Morganellaceae	Arsenophonus	Unclassified
Mycoplasmopsis opalescens ATCC 27921	GCF_000712185.1	1408466	629	0	Bacteria	Tenericutes	Mollicutes	Mycoplasmatales	Mycoplasmataceae	Mycoplasmopsis	Mycoplasmopsis opalescens
Mycoplasmopsis arginini	GCF_900660725.1	2094	631	0	Bacteria	Tenericutes	Mollicutes	Mycoplasmatales	Mycoplasmataceae	Mycoplasmopsis	Unclassified
Ureaplasma canigenitalium ATCC 51252	GCF_000712165.1	1408476	633	0	Bacteria	Tenericutes	Mollicutes	Mycoplasmatales	Mycoplasmataceae	Ureaplasma	Ureaplasma canigenitalium
Wigglesworthia glossinidia endosymbiont of Glossina morsitans morsitans (Yale colony)	GCF_000247565.1	1142511	634	0	Bacteria	Pseudomonadota	Gammaproteobacteria	Enterobacterales	Erwiniaceae	Wigglesworthia	Wigglesworthia glossinidia
Mycoplasma tullyi	GCF_014068355.1	1612150	637	0	Bacteria	Tenericutes	Mollicutes	Mycoplasmatales	Mycoplasmataceae	Mycoplasma	Unclassified
Mycoplasmopsis canis	GCF_900660585.1	29555	638	0	Bacteria	Tenericutes	Mollicutes	Mycoplasmatales	Mycoplasmataceae	Mycoplasmopsis	Unclassified
Mycoplasmopsis edwardii	GCF_900476105.1	53558	638	0	Bacteria	Tenericutes	Mollicutes	Mycoplasmatales	Mycoplasmataceae	Mycoplasmopsis	Unclassified
Ureaplasma urealyticum	GCF_006777105.1	2130	639	0	Bacteria	Tenericutes	Mollicutes	Mycoplasmatales	Mycoplasmataceae	Ureaplasma	Unclassified
Metamycoplasma alkalescens	GCF_900476125.1	45363	640	0	Bacteria	Tenericutes	Unclassified	Mycoplasmoidales	Metamycoplasmataceae	Metamycoplasma	Unclassified
Candidatus Phytoplasma solani	GCF_003698095.1	69896	641	2	Bacteria	Tenericutes	Mollicutes	Acholeplasmatales	Acholeplasmataceae	Candidatus Phytoplasma	Unclassified
Mycoplasmopsis felifaucium ATCC 43428	GCF_000687775.1	1408461	641	0	Bacteria	Tenericutes	Mollicutes	Mycoplasmatales	Mycoplasmataceae	Mycoplasmopsis	Mycoplasmopsis felifaucium
Mycoplasmopsis lipofaciens ATCC 35015	GCF_000686585.1	1408465	642	0	Bacteria	Tenericutes	Mollicutes	Mycoplasmatales	Mycoplasmataceae	Mycoplasmopsis	Mycoplasmopsis lipofaciens
Mycoplasmopsis synoviae	GCF_013393745.1	2109	642	0	Bacteria	Tenericutes	Mollicutes	Mycoplasmatales	Mycoplasmataceae	Mycoplasmopsis	Unclassified
Candidatus Nanoperiomorbus periodonticus	GCF_004138445.1	2171989	643	2	Bacteria	Candidatus Saccharibacteria	Candidatus Nanoperiomorbia	Candidatus Nanoperiomorbales	Candidatus Nanoperiomorbaceae	Candidatus Nanoperiomorbus	Unclassified
Mycoplasma buteonis	GCF_000733865.1	171280	643	0	Bacteria	Tenericutes	Mollicutes	Mycoplasmatales	Mycoplasmataceae	Mycoplasma	Unclassified
Mycoplasmopsis agalactiae	GCF_900088695.1	2110	643	0	Bacteria	Tenericutes	Mollicutes	Mycoplasmatales	Mycoplasmataceae	Mycoplasmopsis	Unclassified
Wolbachia endosymbiont of Onchocerca ochengi	GCF_000306885.1	100901	645	0	Bacteria	Pseudomonadota	Alphaproteobacteria	Rickettsiales	Anaplasmataceae	Wolbachia	Unclassified
Mycoplasmopsis gallinarum DSM 19816	GCF_000621085.1	1122248	647	0	Bacteria	Tenericutes	Mollicutes	Mycoplasmatales	Mycoplasmataceae	Mycoplasmopsis	Mycoplasmopsis gallinarum
Wolbachia endosymbiont of Onchocerca volvulus str. Cameroon	GCF_000530755.1	1410384	648	0	Bacteria	Pseudomonadota	Alphaproteobacteria	Rickettsiales	Anaplasmataceae	Wolbachia	Wolbachia endosymbiont of Onchocerca volvulus
Coxiella endosymbiont of Rhipicephalus microplus	GCF_002930125.1	1656186	649	0	Bacteria	Pseudomonadota	Gammaproteobacteria	Legionellales	Coxiellaceae	Coxiella	Unclassified
Mesomycoplasma hyopneumoniae	GCF_013402755.1	2099	649	0	Bacteria	Tenericutes	Mollicutes	Mycoplasmatales	Mycoplasmataceae	Mesomycoplasma	Unclassified
Mesomycoplasma mobile 163K	GCF_000008365.1	267748	649	0	Bacteria	Tenericutes	Mollicutes	Mycoplasmatales	Mycoplasmataceae	Mesomycoplasma	Mesomycoplasma mobile
Mycoplasmopsis verecunda	GCF_900167035.1	171291	654	0	Bacteria	Tenericutes	Mollicutes	Mycoplasmatales	Mycoplasmataceae	Mycoplasmopsis	Unclassified
Mycoplasma putrefaciens	GCF_900476175.1	2123	655	0	Bacteria	Tenericutes	Mollicutes	Mycoplasmatales	Mycoplasmataceae	Mycoplasma	Unclassified
Mycoplasma elephantis ATCC 51980	GCF_000687815.1	1408459	656	0	Bacteria	Tenericutes	Mollicutes	Mycoplasmatales	Mycoplasmataceae	Mycoplasma	Mycoplasma elephantis
Candidatus Phytoplasma pruni	GCF_013391955.1	479893	660	1	Bacteria	Tenericutes	Mollicutes	Acholeplasmatales	Acholeplasmataceae	Candidatus Phytoplasma	Unclassified
Mesoplasma coleopterae	GCF_002999395.1	324078	660	0	Bacteria	Tenericutes	Mollicutes	Entomoplasmatales	Entomoplasmataceae	Mesoplasma	Unclassified
Metamycoplasma spumans ATCC 19526	GCF_000620005.1	1408470	662	0	Bacteria	Tenericutes	Unclassified	Mycoplasmoidales	Metamycoplasmataceae	Metamycoplasma	Metamycoplasma spumans
Mycoplasmopsis californica	GCF_900660595.1	2113	664	0	Bacteria	Tenericutes	Mollicutes	Mycoplasmatales	Mycoplasmataceae	Mycoplasmopsis	Unclassified
Mycoplasma simbae ATCC 49888	GCF_000702705.1	1408469	665	0	Bacteria	Tenericutes	Mollicutes	Mycoplasmatales	Mycoplasmataceae	Mycoplasma	Mycoplasma simbae
Wolbachia endosymbiont of Dirofilaria (Dirofilaria) immitis	GCF_013365455.1	1812115	666	0	Bacteria	Pseudomonadota	Alphaproteobacteria	Rickettsiales	Anaplasmataceae	Wolbachia	Unclassified
Candidatus Kinetoplastibacterium sorsogonicusi	GCF_003072465.1	1576550	667	0	Bacteria	Pseudomonadota	Betaproteobacteria	Unclassified	Unclassified	Candidatus Kinetoplastibacterium	Unclassified
Spiroplasma platyhelix PALS-1	GCF_012163225.1	1276218	672	0	Bacteria	Tenericutes	Mollicutes	Entomoplasmatales	Spiroplasmataceae	Spiroplasma	Spiroplasma platyhelix
Coxiella-like endosymbiont	GCF_002871095.1	1592897	674	0	Bacteria	Pseudomonadota	Gammaproteobacteria	Legionellales	Coxiellaceae	Unclassified	Unclassified
Mycoplasmopsis bovigenitalium	GCF_900660525.1	2112	676	0	Bacteria	Tenericutes	Mollicutes	Mycoplasmatales	Mycoplasmataceae	Mycoplasmopsis	Unclassified
Mycoplasmoides alvi ATCC 29626	GCF_000701785.1	1408453	677	0	Bacteria	Tenericutes	Unclassified	Mycoplasmoidales	Metamycoplasmataceae	Mycoplasmoides	Mycoplasmoides alvi
Mycoplasmopsis glycophila	GCF_900660605.1	171285	678	0	Bacteria	Tenericutes	Mollicutes	Mycoplasmatales	Mycoplasmataceae	Mycoplasmopsis	Unclassified
Mycoplasmopsis mustelae	GCF_004365095.1	171289	678	0	Bacteria	Tenericutes	Mollicutes	Mycoplasmatales	Mycoplasmataceae	Mycoplasmopsis	Unclassified
Mycoplasma imitans ATCC 51306	GCF_000518305.1	1399794	679	0	Bacteria	Tenericutes	Unclassified	Mycoplasmoidales	Metamycoplasmataceae	Mycoplasmoides	Mycoplasma imitans
Mycoplasma wenyonii str. Massachusetts	GCF_000277795.1	1197325	679	0	Bacteria	Tenericutes	Mollicutes	Mycoplasmatales	Mycoplasmataceae	Mycoplasma	Mycoplasma wenyonii
Mycoplasmopsis phocirhinis	GCF_004216495.1	142650	679	0	Bacteria	Tenericutes	Mollicutes	Mycoplasmatales	Mycoplasmataceae	Mycoplasmopsis	Unclassified
Mycoplasmopsis mucosicanis	GCF_006546935.1	458208	680	0	Bacteria	Tenericutes	Mollicutes	Mycoplasmatales	Mycoplasmataceae	Mycoplasmopsis	Unclassified
Candidatus Similichlamydia laticola	GCF_003339615.1	2170265	685	0	Bacteria	Chlamydiae	Chlamydiia	Parachlamydiales	Candidatus Parilichlamydiaceae	Candidatus Similichlamydia	Unclassified
Mycoplasmoides pirum MPI25960	GCF_000686245.1	1430898	685	0	Bacteria	Tenericutes	Unclassified	Mycoplasmoidales	Metamycoplasmataceae	Mycoplasmoides	Mycoplasmoides pirum
Mycoplasmoides pneumoniae M129	GCF_000027345.1	272634	686	0	Bacteria	Tenericutes	Unclassified	Mycoplasmoidales	Metamycoplasmataceae	Mycoplasmoides	Mycoplasmoides pneumoniae
Mesoplasma photuris ATCC 49581	GCF_000702725.1	1408448	688	1	Bacteria	Tenericutes	Mollicutes	Entomoplasmatales	Entomoplasmataceae	Mesoplasma	Mesoplasma photuris
Candidatus Kinetoplastibacterium oncopeltii TCC290E	GCF_000340865.1	1208920	691	0	Bacteria	Pseudomonadota	Betaproteobacteria	Unclassified	Unclassified	Candidatus Kinetoplastibacterium	Candidatus Kinetoplastibacterium oncopeltii
Mycoplasmoides gallisepticum	GCF_008728895.1	2096	692	0	Bacteria	Tenericutes	Unclassified	Mycoplasmoidales	Metamycoplasmataceae	Mycoplasmoides	Unclassified
Mycoplasmopsis gallopavonis	GCF_900660635.1	76629	692	0	Bacteria	Tenericutes	Mollicutes	Mycoplasmatales	Mycoplasmataceae	Mycoplasmopsis	Unclassified
Mesoplasma lactucae ATCC 49193	GCF_002804225.1	81460	694	0	Bacteria	Tenericutes	Mollicutes	Entomoplasmatales	Entomoplasmataceae	Mesoplasma	Mesoplasma lactucae
Entomoplasma freundtii	GCF_002804205.1	74700	695	0	Bacteria	Tenericutes	Mollicutes	Entomoplasmatales	Entomoplasmataceae	Entomoplasma	Unclassified
Mycoplasmopsis cricetuli ATCC 35279	GCF_000526955.1	1415781	695	0	Bacteria	Tenericutes	Mollicutes	Mycoplasmatales	Mycoplasmataceae	Mycoplasmopsis	Mycoplasmopsis cricetuli
Mycoplasmopsis felis	GCF_009936335.1	33923	695	0	Bacteria	Tenericutes	Mollicutes	Mycoplasmatales	Mycoplasmataceae	Mycoplasmopsis	Unclassified
Mesomycoplasma hyorhinis	GCF_009831505.1	2100	698	0	Bacteria	Tenericutes	Mollicutes	Mycoplasmatales	Mycoplasmataceae	Mesomycoplasma	Unclassified
Mesoplasma corruscae	GCF_002930145.1	216874	700	0	Bacteria	Tenericutes	Mollicutes	Entomoplasmatales	Entomoplasmataceae	Mesoplasma	Unclassified
'Chrysanthemum coronarium' phytoplasma	GCF_000744065.1	1520703	701	0	Bacteria	Tenericutes	Mollicutes	Acholeplasmatales	Acholeplasmataceae	Candidatus Phytoplasma	Unclassified
Candidatus Nanosynbacter lyticus	GCF_000803625.1	2093824	701	0	Bacteria	Candidatus Saccharibacteria	Candidatus Saccharimonadia	Candidatus Nanosynbacterales	Candidatus Nanosynbacteraceae	Candidatus Nanosynbacter	Unclassified
Candidatus Fokinia solitaria	GCF_003072485.1	1802984	702	0	Bacteria	Pseudomonadota	Alphaproteobacteria	Rickettsiales	Candidatus Midichloriaceae	Candidatus Fokinia	Unclassified
Mesomycoplasma molare ATCC 27746	GCF_000622165.1	1448132	703	1	Bacteria	Tenericutes	Mollicutes	Mycoplasmatales	Mycoplasmataceae	Mesomycoplasma	Mesomycoplasma molare
Mycoplasma capricolum subsp. capripneumoniae	GCF_011463755.1	40480	703	1	Bacteria	Tenericutes	Mollicutes	Mycoplasmatales	Mycoplasmataceae	Mycoplasma	Mycoplasma capricolum
Mesoplasma grammopterae ATCC 49580	GCF_000701525.1	1408447	703	0	Bacteria	Tenericutes	Mollicutes	Entomoplasmatales	Entomoplasmataceae	Mesoplasma	Mesoplasma grammopterae
Candidatus Nanosyncoccus alces	GCF_004138395.1	2171997	710	0	Bacteria	Candidatus Saccharibacteria	Candidatus Nanosyncoccalia	Candidatus Nanosyncoccales	Candidatus Nanosyncoccacae	Candidatus Nanosyncoccus	Unclassified
Mycoplasmopsis bovirhinis	GCF_900660515.1	29553	710	0	Bacteria	Tenericutes	Mollicutes	Mycoplasmatales	Mycoplasmataceae	Mycoplasmopsis	Unclassified
Candidatus Kinetoplastibacterium galatii TCC219	GCF_000340905.1	1208921	711	0	Bacteria	Pseudomonadota	Betaproteobacteria	Unclassified	Unclassified	Candidatus Kinetoplastibacterium	Candidatus Kinetoplastibacterium galatii
Strawberry lethal yellows phytoplasma (CPA) str. NZSb11	GCF_000397185.1	980422	715	1	Bacteria	Tenericutes	Mollicutes	Acholeplasmatales	Acholeplasmataceae	Candidatus Phytoplasma	Candidatus Phytoplasma australiense
Wolbachia endosymbiont of Litomosoides sigmodontis	GCF_013365435.1	80850	716	0	Bacteria	Pseudomonadota	Alphaproteobacteria	Rickettsiales	Anaplasmataceae	Wolbachia	Unclassified
Mesomycoplasma dispar	GCF_900660505.1	86660	718	0	Bacteria	Tenericutes	Mollicutes	Mycoplasmatales	Mycoplasmataceae	Mesomycoplasma	Unclassified
Mesoplasma entomophilum	GCF_002804125.1	2149	718	0	Bacteria	Tenericutes	Mollicutes	Entomoplasmatales	Entomoplasmataceae	Mesoplasma	Unclassified
secondary endosymbiont of Ctenarytaina eucalypti	GCF_000287335.1	1199245	719	0	Bacteria	Pseudomonadota	Gammaproteobacteria	Enterobacterales	Enterobacteriaceae	Unclassified	Unclassified
Mycoplasmopsis bovis	GCF_014854615.1	28903	721	0	Bacteria	Tenericutes	Mollicutes	Mycoplasmatales	Mycoplasmataceae	Mycoplasmopsis	Unclassified
Mycoplasmopsis maculosa	GCF_900660665.1	114885	722	0	Bacteria	Tenericutes	Mollicutes	Mycoplasmatales	Mycoplasmataceae	Mycoplasmopsis	Unclassified
Mycoplasmopsis pulmonis	GCF_900660575.1	2107	722	0	Bacteria	Tenericutes	Mollicutes	Mycoplasmatales	Mycoplasmataceae	Mycoplasmopsis	Unclassified
Williamsoniiplasma somnilux	GCF_002804005.1	215578	722	0	Bacteria	Tenericutes	Mollicutes	Entomoplasmatales	Unclassified	Williamsoniiplasma	Unclassified
Cardinium endosymbiont cEper1 of Encarsia pergandiella	GCF_000304455.1	1231626	724	0	Bacteria	Bacteroidota	Cytophagia	Cytophagales	Amoebophilaceae	Candidatus Cardinium	Cardinium endosymbiont of Encarsia pergandiella
Candidatus Kinetoplastibacterium blastocrithidii TCC012E	GCF_000340925.1	1208922	727	0	Bacteria	Pseudomonadota	Betaproteobacteria	Unclassified	Unclassified	Candidatus Kinetoplastibacterium	Candidatus Kinetoplastibacterium blastocrithidii
Candidatus Kinetoplastibacterium crithidii TCC036E	GCF_000340825.1	1208918	728	0	Bacteria	Pseudomonadota	Betaproteobacteria	Unclassified	Unclassified	Candidatus Kinetoplastibacterium	Candidatus Kinetoplastibacterium crithidii
Entomoplasma ellychniae	GCF_002930155.1	2114	729	0	Bacteria	Tenericutes	Mollicutes	Entomoplasmatales	Entomoplasmataceae	Entomoplasma	Unclassified
Mesoplasma florum W37	GCF_000479355.1	1406864	730	1	Bacteria	Tenericutes	Mollicutes	Entomoplasmatales	Entomoplasmataceae	Mesoplasma	Mesoplasma florum
Mycoplasma yeatsii GM274B	GCF_000875755.1	743967	730	0	Bacteria	Tenericutes	Mollicutes	Mycoplasmatales	Mycoplasmataceae	Mycoplasma	Mycoplasma yeatsii
Mesoplasma tabanidae	GCF_002804025.1	219745	731	0	Bacteria	Tenericutes	Mollicutes	Entomoplasmatales	Entomoplasmataceae	Mesoplasma	Unclassified
Mesoplasma chauliocola	GCF_002290085.1	216427	732	0	Bacteria	Tenericutes	Mollicutes	Entomoplasmatales	Entomoplasmataceae	Mesoplasma	Unclassified
Mycoplasma leonicaptivi ATCC 49890	GCF_000622205.1	1448135	734	0	Bacteria	Tenericutes	Mollicutes	Mycoplasmatales	Mycoplasmataceae	Mycoplasma	Mycoplasma leonicaptivi
Wolbachia endosymbiont of Muscidifurax uniraptor	GCF_000174095.1	77037	734	0	Bacteria	Pseudomonadota	Alphaproteobacteria	Rickettsiales	Anaplasmataceae	Wolbachia	Unclassified
Candidatus Kinetoplastibacterium desouzaii TCC079E	GCF_000340795.1	1208919	736	0	Bacteria	Pseudomonadota	Betaproteobacteria	Unclassified	Unclassified	Candidatus Kinetoplastibacterium	Candidatus Kinetoplastibacterium desouzaii
Cardinium endosymbiont of Bemisia tabaci	GCF_004300865.1	672794	737	0	Bacteria	Bacteroidota	Cytophagia	Cytophagales	Amoebophilaceae	Candidatus Cardinium	Unclassified
Neorickettsia findlayensis	GCF_009856525.1	2686014	737	0	Bacteria	Pseudomonadota	Alphaproteobacteria	Rickettsiales	Anaplasmataceae	Neorickettsia	Unclassified
Wolbachia endosymbiont of Glossina morsitans morsitans	GCF_000689175.1	1150948	739	0	Bacteria	Pseudomonadota	Alphaproteobacteria	Rickettsiales	Anaplasmataceae	Wolbachia	Unclassified
Mycoplasmopsis pullorum	GCF_006333865.1	48003	740	0	Bacteria	Tenericutes	Mollicutes	Mycoplasmatales	Mycoplasmataceae	Mycoplasmopsis	Unclassified
Mesoplasma syrphidae	GCF_002843565.1	225999	741	0	Bacteria	Tenericutes	Mollicutes	Entomoplasmatales	Entomoplasmataceae	Mesoplasma	Unclassified
Neorickettsia sennetsu str. Miyayama	GCF_000013165.1	222891	743	0	Bacteria	Pseudomonadota	Alphaproteobacteria	Rickettsiales	Anaplasmataceae	Neorickettsia	Neorickettsia sennetsu
Candidatus Rickettsia colombianensi	GCF_003664375.1	1090944	743	0	Bacteria	Pseudomonadota	Alphaproteobacteria	Rickettsiales	Rickettsiaceae	Rickettsia	Unclassified
Mycoplasma crocodyli MP145	GCF_000025845.1	512564	747	0	Bacteria	Tenericutes	Mollicutes	Mycoplasmatales	Mycoplasmataceae	Mycoplasma	Mycoplasma crocodyli
Mycoplasmopsis columboralis	GCF_900660675.1	171282	747	0	Bacteria	Tenericutes	Mollicutes	Mycoplasmatales	Mycoplasmataceae	Mycoplasmopsis	Unclassified
Candidatus Nanosynsacchari sp. TM7_ANC_38.39_G1_1	GCF_004138385.1	1986206	750	0	Bacteria	Candidatus Saccharibacteria	Candidatus Saccharimonadia	Candidatus Saccharimonadales	Candidatus Saccharimonadaceae	Candidatus Nanosynsacchari	Unclassified
Mycoplasmopsis primatum ATCC 25948	GCF_000702785.1	1408468	751	0	Bacteria	Tenericutes	Mollicutes	Mycoplasmatales	Mycoplasmataceae	Mycoplasmopsis	Mycoplasmopsis primatum
Mesomycoplasma ovipneumoniae	GCF_900660625.1	29562	754	0	Bacteria	Tenericutes	Mollicutes	Mycoplasmatales	Mycoplasmataceae	Mesomycoplasma	Unclassified
Mycoplasma anserisalpingitidis	GCF_007859615.1	519450	755	0	Bacteria	Tenericutes	Mollicutes	Mycoplasmatales	Mycoplasmataceae	Mycoplasma	Unclassified
Candidatus Xiphinematobacter sp. Idaho Grape	GCF_001318295.1	1704307	757	0	Bacteria	Verrucomicrobia	Spartobacteria	Unclassified	Unclassified	Candidatus Xiphinematobacter	Unclassified
Neorickettsia risticii str. Illinois	GCF_000022525.1	434131	759	0	Bacteria	Pseudomonadota	Alphaproteobacteria	Rickettsiales	Anaplasmataceae	Neorickettsia	Neorickettsia risticii
Mycoplasma ovis str. Michigan	GCF_000508245.1	1415773	760	0	Bacteria	Tenericutes	Mollicutes	Mycoplasmatales	Mycoplasmataceae	Mycoplasma	Mycoplasma ovis
Orientia chuto str. Dubai	GCF_000964595.1	1359168	769	0	Bacteria	Pseudomonadota	Alphaproteobacteria	Rickettsiales	Rickettsiaceae	Orientia	Orientia chuto
Mesomycoplasma collis ATCC 35278	GCF_000701825.1	1408456	774	0	Bacteria	Tenericutes	Mollicutes	Mycoplasmatales	Mycoplasmataceae	Mesomycoplasma	Mesomycoplasma collis
Mycoplasmopsis alligatoris A21JP2	GCF_000178375.1	747682	774	0	Bacteria	Tenericutes	Mollicutes	Mycoplasmatales	Mycoplasmataceae	Mycoplasmopsis	Mycoplasmopsis alligatoris
Candidatus Endolissoclinum faulkneri L2	GCF_000319385.1	1193729	779	0	Bacteria	Pseudomonadota	Alphaproteobacteria	Rhodospirillales	Rhodospirillaceae	Candidatus Endolissoclinum	Candidatus Endolissoclinum faulkneri
Ureaplasma diversum NCTC 246	GCF_000731915.1	1188241	781	0	Bacteria	Tenericutes	Mollicutes	Mycoplasmatales	Mycoplasmataceae	Ureaplasma	Ureaplasma diversum
Borrelia miyamotoi	GCF_009734045.1	47466	785	0	Bacteria	Spirochaetes	Spirochaetia	Spirochaetales	Borreliaceae	Borrelia	Unclassified
Mycoplasma testudineum	GCF_002245785.1	244584	785	0	Bacteria	Tenericutes	Mollicutes	Mycoplasmatales	Mycoplasmataceae	Mycoplasma	Unclassified
Neorickettsia helminthoeca str. Oregon	GCF_000632985.1	1286528	785	0	Bacteria	Pseudomonadota	Alphaproteobacteria	Rickettsiales	Anaplasmataceae	Neorickettsia	Neorickettsia helminthoeca
Mycoplasmopsis anatis	GCF_900660655.1	171279	793	0	Bacteria	Tenericutes	Mollicutes	Mycoplasmatales	Mycoplasmataceae	Mycoplasmopsis	Unclassified
Wolbachia endosymbiont of Litomosoides brasiliensis	GCF_013366805.1	1812117	793	0	Bacteria	Pseudomonadota	Alphaproteobacteria	Rickettsiales	Anaplasmataceae	Wolbachia	Unclassified
Candidatus Hodgkinia cicadicola	GCF_002774925.1	573658	796	0	Bacteria	Pseudomonadota	Alphaproteobacteria	Hyphomicrobiales	Unclassified	Candidatus Hodgkinia	Unclassified
Mycoplasma leachii PG50	GCF_000183365.1	880447	798	0	Bacteria	Tenericutes	Mollicutes	Mycoplasmatales	Mycoplasmataceae	Mycoplasma	Mycoplasma leachii
Mycoplasmopsis cynos	GCF_900660545.1	171284	800	0	Bacteria	Tenericutes	Mollicutes	Mycoplasmatales	Mycoplasmataceae	Mycoplasmopsis	Unclassified
Candidatus Chazhemtobacterium aquaticus	GCF_009936135.1	2715735	801	0	Bacteria	Unclassified Bacterial Phylum	Unclassified	Unclassified	Candidatus Chazhemtobacteraceae	Candidatus Chazhemtobacterium	Unclassified
Mycoplasmopsis gallinacea	GCF_012220205.1	29556	809	0	Bacteria	Tenericutes	Mollicutes	Mycoplasmatales	Mycoplasmataceae	Mycoplasmopsis	Unclassified
Rickettsia typhi	GCF_900536895.1	785	811	0	Bacteria	Pseudomonadota	Alphaproteobacteria	Rickettsiales	Rickettsiaceae	Rickettsia	Unclassified
Spiroplasma monobiae MQ-1	GCF_002865545.1	1336748	811	0	Bacteria	Tenericutes	Mollicutes	Entomoplasmatales	Spiroplasmataceae	Spiroplasma	Spiroplasma monobiae
Mesomycoplasma neurolyticum	GCF_900660485.1	2120	813	0	Bacteria	Tenericutes	Mollicutes	Mycoplasmatales	Mycoplasmataceae	Mesomycoplasma	Unclassified
Candidatus Pantoea carbekii	GCF_000971765.1	1235990	814	0	Bacteria	Pseudomonadota	Gammaproteobacteria	Enterobacterales	Erwiniaceae	Pantoea	Unclassified
Mycoplasma suis str. Illinois	GCF_000179035.2	768700	816	0	Bacteria	Tenericutes	Mollicutes	Mycoplasmatales	Mycoplasmataceae	Mycoplasma	Mycoplasma suis
Mycoplasma feriruminatoris	GCF_000327395.1	1179777	817	1	Bacteria	Tenericutes	Mollicutes	Mycoplasmatales	Mycoplasmataceae	Mycoplasma	Unclassified
Candidatus Pseudomonas adelgestsugas	GCF_004124255.1	1302376	820	0	Bacteria	Pseudomonadota	Gammaproteobacteria	Pseudomonadales	Pseudomonadaceae	Pseudomonas	Unclassified
Mycoplasma mycoides subsp. capri	GCF_900489515.1	40477	820	0	Bacteria	Tenericutes	Mollicutes	Mycoplasmatales	Mycoplasmataceae	Mycoplasma	Mycoplasma mycoides
Rickettsia prowazekii str. Madrid E	GCF_000195735.1	272947	820	0	Bacteria	Pseudomonadota	Alphaproteobacteria	Rickettsiales	Rickettsiaceae	Rickettsia	Rickettsia prowazekii
Mesoplasma seiffertii ATCC 49495	GCF_000518725.1	1336238	822	0	Bacteria	Tenericutes	Mollicutes	Entomoplasmatales	Entomoplasmataceae	Mesoplasma	Mesoplasma seiffertii
Tropheryma whipplei str. Twist	GCF_000007485.1	203267	835	0	Bacteria	Actinomycetota	Actinomycetes	Micrococcales	Tropherymataceae	Tropheryma	Tropheryma whipplei
Wolbachia endosymbiont of Trichogramma pretiosum	GCF_001439985.1	125593	843	0	Bacteria	Pseudomonadota	Alphaproteobacteria	Rickettsiales	Anaplasmataceae	Wolbachia	Unclassified
Wolbachia endosymbiont of Brugia malayi	GCF_004795935.1	80849	846	0	Bacteria	Pseudomonadota	Alphaproteobacteria	Rickettsiales	Anaplasmataceae	Wolbachia	Unclassified
Chlamydia avium 10DC88	GCF_000583875.1	1229831	852	0	Bacteria	Chlamydiae	Chlamydiia	Chlamydiales	Chlamydiaceae	Chlamydia	Chlamydia avium
Spiroplasma diminutum CUAS-1	GCF_000439455.1	1276221	853	0	Bacteria	Tenericutes	Mollicutes	Entomoplasmatales	Spiroplasmataceae	Spiroplasma	Spiroplasma diminutum
Williamsoniiplasma luminosum	GCF_002803985.1	214888	858	0	Bacteria	Tenericutes	Mollicutes	Entomoplasmatales	Unclassified	Williamsoniiplasma	Unclassified
Wolbachia endosymbiont of Brugia pahangi	GCF_012030695.1	96495	858	0	Bacteria	Pseudomonadota	Alphaproteobacteria	Rickettsiales	Anaplasmataceae	Wolbachia	Unclassified
Mycoplasmopsis fermentans M64	GCF_000186005.1	943945	859	0	Bacteria	Tenericutes	Mollicutes	Mycoplasmatales	Mycoplasmataceae	Mycoplasmopsis	Mycoplasmopsis fermentans
Ehrlichia muris AS145	GCF_000508225.1	1423892	861	0	Bacteria	Pseudomonadota	Alphaproteobacteria	Rickettsiales	Anaplasmataceae	Ehrlichia	Ehrlichia muris
Wolbachia endosymbiont of Wuchereria bancrofti	GCF_002204235.2	96496	864	0	Bacteria	Pseudomonadota	Alphaproteobacteria	Rickettsiales	Anaplasmataceae	Wolbachia	Unclassified
Mycoplasma todarodis	GCF_004335995.1	1937191	867	1	Bacteria	Tenericutes	Mollicutes	Mycoplasmatales	Mycoplasmataceae	Mycoplasma	Unclassified
Chlamydia muridarum str. Nigg	GCF_002997735.1	243161	867	0	Bacteria	Chlamydiae	Chlamydiia	Chlamydiales	Chlamydiaceae	Chlamydia	Chlamydia muridarum
Cardinium endosymbiont of Sogatella furcifera	GCF_003351905.1	650378	868	0	Bacteria	Bacteroidota	Cytophagia	Cytophagales	Amoebophilaceae	Candidatus Cardinium	Unclassified
Mycoplasmopsis citelli	GCF_900660645.1	171281	874	0	Bacteria	Tenericutes	Mollicutes	Mycoplasmatales	Mycoplasmataceae	Mycoplasmopsis	Unclassified
Candidatus Photodesmus katoptron	GCF_000731785.2	28176	875	0	Bacteria	Pseudomonadota	Gammaproteobacteria	Vibrionales	Vibrionaceae	Candidatus Photodesmus	Unclassified
Anaplasma platys	GCF_012790675.1	949	876	0	Bacteria	Pseudomonadota	Alphaproteobacteria	Rickettsiales	Anaplasmataceae	Anaplasma	Unclassified
Ehrlichia chaffeensis str. Arkansas	GCF_000013145.1	205920	883	0	Bacteria	Pseudomonadota	Alphaproteobacteria	Rickettsiales	Anaplasmataceae	Ehrlichia	Ehrlichia chaffeensis
Chlamydia trachomatis D/UW-3/CX	GCF_000008725.1	272561	887	0	Bacteria	Chlamydiae	Chlamydiia	Chlamydiales	Chlamydiaceae	Chlamydia	Chlamydia trachomatis
Anaplasma centrale str. Israel	GCF_000024505.1	574556	891	0	Bacteria	Pseudomonadota	Alphaproteobacteria	Rickettsiales	Anaplasmataceae	Anaplasma	Anaplasma centrale
Chlamydia gallinacea	GCF_002007725.1	1457153	892	0	Bacteria	Chlamydiae	Chlamydiia	Chlamydiales	Chlamydiaceae	Chlamydia	Unclassified
Rickettsia canadensis str. CA410	GCF_000283915.1	1105107	893	0	Bacteria	Pseudomonadota	Alphaproteobacteria	Rickettsiales	Rickettsiaceae	Rickettsia	Rickettsia canadensis
Rickettsia endosymbiont of Cardiosporidium cionae	GCF_015476335.1	2777155	897	0	Bacteria	Pseudomonadota	Alphaproteobacteria	Rickettsiales	Rickettsiaceae	Rickettsia	Unclassified
Cardinium endosymbiont of Culicoides punctatus	GCF_004354815.1	2304601	898	0	Bacteria	Bacteroidota	Cytophagia	Cytophagales	Amoebophilaceae	Candidatus Cardinium	Unclassified
Borreliella valaisiana Tom4006	GCF_000739475.1	1398491	899	0	Bacteria	Spirochaetes	Spirochaetia	Spirochaetales	Borreliaceae	Borreliella	Borreliella valaisiana
Mycoplasmopsis caviae	GCF_900631685.1	55603	900	0	Bacteria	Tenericutes	Mollicutes	Mycoplasmatales	Mycoplasmataceae	Mycoplasmopsis	Unclassified
Anaplasma marginale	GCF_008801275.1	770	901	0	Bacteria	Pseudomonadota	Alphaproteobacteria	Rickettsiales	Anaplasmataceae	Anaplasma	Unclassified
Candidatus Cardinium hertigii	GCF_003176915.1	247481	901	0	Bacteria	Bacteroidota	Cytophagia	Cytophagales	Amoebophilaceae	Candidatus Cardinium	Unclassified
Entomoplasma melaleucae	GCF_002804105.1	81459	902	0	Bacteria	Tenericutes	Mollicutes	Entomoplasmatales	Entomoplasmataceae	Entomoplasma	Unclassified
Wolbachia endosymbiont of Leptopilina clavipes	GCF_006334525.1	260213	903	0	Bacteria	Pseudomonadota	Alphaproteobacteria	Rickettsiales	Anaplasmataceae	Wolbachia	Unclassified
Wolbachia endosymbiont wVitB of Nasonia vitripennis	GCF_000204545.1	941258	904	0	Bacteria	Pseudomonadota	Alphaproteobacteria	Rickettsiales	Anaplasmataceae	Wolbachia	Wolbachia endosymbiont of Nasonia vitripennis
Candidatus Neoehrlichia lotoris str. RAC413	GCF_000964795.1	1359163	907	0	Bacteria	Pseudomonadota	Alphaproteobacteria	Rickettsiales	Anaplasmataceae	Candidatus Neoehrlichia	Candidatus Neoehrlichia lotoris
Wolbachia endosymbiont of Madathamugadia hiepei	GCF_013366855.1	1241303	907	0	Bacteria	Pseudomonadota	Alphaproteobacteria	Rickettsiales	Anaplasmataceae	Wolbachia	Unclassified
Anaplasma ovis str. Haibei	GCF_002214625.1	1248439	908	0	Bacteria	Pseudomonadota	Alphaproteobacteria	Rickettsiales	Anaplasmataceae	Anaplasma	Anaplasma ovis
Candidatus Similichlamydia epinepheli	GCF_003056015.1	1903953	911	0	Bacteria	Chlamydiae	Chlamydiia	Parachlamydiales	Candidatus Parilichlamydiaceae	Candidatus Similichlamydia	Unclassified
Ehrlichia ruminantium	GCF_013460375.1	779	912	0	Bacteria	Pseudomonadota	Alphaproteobacteria	Rickettsiales	Anaplasmataceae	Ehrlichia	Unclassified
Wolbachia endosymbiont of Drosophila incompta	GCF_001758565.1	1633785	912	0	Bacteria	Pseudomonadota	Alphaproteobacteria	Rickettsiales	Anaplasmataceae	Wolbachia	Unclassified
Chlamydia suis	GCF_009931335.1	83559	916	0	Bacteria	Chlamydiae	Chlamydiia	Chlamydiales	Chlamydiaceae	Chlamydia	Unclassified
Borrelia anserina Es	GCF_001936255.1	1365188	922	0	Bacteria	Spirochaetes	Spirochaetia	Spirochaetales	Borreliaceae	Borrelia	Borrelia anserina
Ehrlichia canis	GCF_002879995.1	944	923	0	Bacteria	Pseudomonadota	Alphaproteobacteria	Rickettsiales	Anaplasmataceae	Ehrlichia	Unclassified
Candidatus Mycoplasma haemolamae str. Purdue	GCF_000281235.1	1212765	924	0	Bacteria	Tenericutes	Mollicutes	Mycoplasmatales	Mycoplasmataceae	Mycoplasma	Candidatus Mycoplasma haemolamae
Candidatus Vesicomyosocius sp. SY067_SCS001	GCF_014706615.1	2732590	928	0	Bacteria	Pseudomonadota	Gammaproteobacteria	Unclassified	Unclassified	Candidatus Vesicomyosocius	Unclassified
Borrelia parkeri HR1	GCF_000512145.1	1435045	931	0	Bacteria	Spirochaetes	Spirochaetia	Spirochaetales	Borreliaceae	Borrelia	Borrelia parkeri
Spiroplasma sabaudiense Ar-1343	GCF_000565215.1	1276257	931	0	Bacteria	Tenericutes	Mollicutes	Entomoplasmatales	Spiroplasmataceae	Spiroplasma	Spiroplasma sabaudiense
Williamsoniiplasma lucivorax ATCC 49196	GCF_000518285.1	1399797	932	0	Bacteria	Tenericutes	Mollicutes	Entomoplasmatales	Unclassified	Williamsoniiplasma	Williamsoniiplasma lucivorax
Borrelia maritima	GCF_008931845.1	2761123	934	0	Bacteria	Spirochaetes	Spirochaetia	Spirochaetales	Borreliaceae	Borrelia	Unclassified
Candidatus Pandoraea novymonadis	GCF_003004665.1	1808959	936	0	Bacteria	Pseudomonadota	Betaproteobacteria	Burkholderiales	Burkholderiaceae	Pandoraea	Unclassified
Chlamydia pecorum	GCF_001625515.1	85991	936	0	Bacteria	Chlamydiae	Chlamydiia	Chlamydiales	Chlamydiaceae	Chlamydia	Unclassified
Treponema paraluiscuniculi Cuniculi A	GCF_000217655.1	545776	939	0	Bacteria	Spirochaetes	Spirochaetia	Spirochaetales	Treponemataceae	Treponema	Treponema paraluiscuniculi
Chlamydia buteonis	GCF_900634605.1	2494525	945	0	Bacteria	Chlamydiae	Chlamydiia	Chlamydiales	Chlamydiaceae	Chlamydia	Unclassified
Candidatus Vesicomyosocius okutanii	GCF_000010405.1	412965	947	0	Bacteria	Pseudomonadota	Gammaproteobacteria	Unclassified	Unclassified	Candidatus Vesicomyosocius	Unclassified
Chlamydia abortus	GCF_008329805.1	83555	950	0	Bacteria	Chlamydiae	Chlamydiia	Chlamydiales	Chlamydiaceae	Chlamydia	Unclassified
Acholeplasma multilocale ATCC 49900	GCF_000483165.1	1278299	953	1	Bacteria	Tenericutes	Mollicutes	Acholeplasmatales	Acholeplasmataceae	Acholeplasma	Acholeplasma multilocale
Ehrlichia minasensis	GCF_004181775.1	1242993	953	0	Bacteria	Pseudomonadota	Alphaproteobacteria	Rickettsiales	Anaplasmataceae	Ehrlichia	Unclassified
Mycoplasmopsis agassizii	GCF_002276225.1	33922	953	0	Bacteria	Tenericutes	Mollicutes	Mycoplasmatales	Mycoplasmataceae	Mycoplasmopsis	Unclassified
Chlamydia psittaci	GCF_009857155.1	83554	955	0	Bacteria	Chlamydiae	Chlamydiia	Chlamydiales	Chlamydiaceae	Chlamydia	Unclassified
Wolbachia endosymbiont of Bemisia tabaci	GCF_003999585.1	215173	955	0	Bacteria	Pseudomonadota	Alphaproteobacteria	Rickettsiales	Anaplasmataceae	Wolbachia	Unclassified
Treponema pallidum subsp. pallidum str. Sea 81-4	GCF_000604125.1	1095955	956	0	Bacteria	Spirochaetes	Spirochaetia	Spirochaetales	Treponemataceae	Treponema	Treponema pallidum
Candidatus Liberibacter americanus str. Sao Paulo	GCF_000496595.1	1261131	958	0	Bacteria	Pseudomonadota	Alphaproteobacteria	Hyphomicrobiales	Rhizobiaceae	Liberibacter	Candidatus Liberibacter americanus
Wolbachia endosymbiont of Operophtera brumata	GCF_001266585.1	1620420	962	0	Bacteria	Pseudomonadota	Alphaproteobacteria	Rickettsiales	Anaplasmataceae	Wolbachia	Unclassified
Candidatus Photodesmus blepharus	GCF_000731795.2	1179155	964	0	Bacteria	Pseudomonadota	Gammaproteobacteria	Vibrionales	Vibrionaceae	Candidatus Photodesmus	Unclassified
Malacoplasma iowae 695	GCF_009883755.1	1048830	964	0	Bacteria	Tenericutes	Unclassified	Mycoplasmoidales	Mycoplasmoidaceae	Malacoplasma	Malacoplasma iowae
Chlamydia felis Fe/C-56	GCF_000009945.1	264202	969	0	Bacteria	Chlamydiae	Chlamydiia	Chlamydiales	Chlamydiaceae	Chlamydia	Chlamydia felis
Spiroplasma chrysopicola DF-1	GCF_000400935.1	1276227	971	0	Bacteria	Tenericutes	Mollicutes	Entomoplasmatales	Spiroplasmataceae	Spiroplasma	Spiroplasma chrysopicola
Wolbachia endosymbiont of Cimex lectularius	GCF_000829315.1	246273	975	0	Bacteria	Pseudomonadota	Alphaproteobacteria	Rickettsiales	Anaplasmataceae	Wolbachia	Unclassified
Chlamydia ibidis	GCF_000417695.2	1405396	976	0	Bacteria	Chlamydiae	Chlamydiia	Chlamydiales	Chlamydiaceae	Chlamydia	Unclassified
Mycoplasma marinum	GCF_004335975.1	1937190	980	0	Bacteria	Tenericutes	Mollicutes	Mycoplasmatales	Mycoplasmataceae	Mycoplasma	Unclassified
Francisella endosymbiont of Ornithodoros moubata	GCF_002095075.1	1981171	981	0	Bacteria	Pseudomonadota	Gammaproteobacteria	Thiotrichales	Francisellaceae	Francisella	Unclassified
Candidatus Babela massiliensis	GCF_000513475.1	673862	985	0	Bacteria	Unclassified Bacterial Phylum	Candidatus Babeliae	Candidatus Babeliales	Candidatus Babeliaceae	Candidatus Babela	Unclassified
Chlamydia caviae GPIC	GCF_000007605.1	227941	985	0	Bacteria	Chlamydiae	Chlamydiia	Chlamydiales	Chlamydiaceae	Chlamydia	Chlamydia caviae
Spiroplasma syrphidicola EA-1	GCF_000400955.1	1276229	986	0	Bacteria	Tenericutes	Mollicutes	Entomoplasmatales	Spiroplasmataceae	Spiroplasma	Spiroplasma syrphidicola
Candidatus Liberibacter africanus PTSAPSY	GCF_001021085.1	1277257	987	1	Bacteria	Pseudomonadota	Alphaproteobacteria	Hyphomicrobiales	Rhizobiaceae	Liberibacter	Candidatus Liberibacter africanus
Candidatus Chlamydia corallus	GCF_002817655.1	2038470	987	0	Bacteria	Chlamydiae	Chlamydiia	Chlamydiales	Chlamydiaceae	Chlamydia	Unclassified
Anaplasma phagocytophilum str. HZ	GCF_000013125.1	212042	989	0	Bacteria	Pseudomonadota	Alphaproteobacteria	Rickettsiales	Anaplasmataceae	Anaplasma	Anaplasma phagocytophilum
Candidatus Wolbachia massiliensis	GCF_014771645.1	1845000	989	0	Bacteria	Pseudomonadota	Alphaproteobacteria	Rickettsiales	Anaplasmataceae	Wolbachia	Unclassified
Wolbachia endosymbiont of Atemnus politus	GCF_013317055.1	2682840	989	0	Bacteria	Pseudomonadota	Alphaproteobacteria	Rickettsiales	Anaplasmataceae	Wolbachia	Unclassified
Candidatus Borreliella tachyglossi	GCF_003076595.1	1964448	992	0	Bacteria	Spirochaetes	Spirochaetia	Spirochaetales	Borreliaceae	Borreliella	Unclassified
Malacoplasma penetrans HF-2	GCF_000011225.1	272633	995	0	Bacteria	Tenericutes	Unclassified	Mycoplasmoidales	Mycoplasmoidaceae	Malacoplasma	Malacoplasma penetrans
Spiroplasma apis B31	GCF_000500935.1	1276258	995	0	Bacteria	Tenericutes	Mollicutes	Entomoplasmatales	Spiroplasmataceae	Spiroplasma	Spiroplasma apis
Hydrotalea flava	GCF_900089525.1	714549	998	0	Bacteria	Bacteroidota	Chitinophagia	Chitinophagales	Chitinophagaceae	Hydrotalea	Unclassified
Wolbachia endosymbiont of Aedes albopictus	GCF_004795415.1	167957	1006	0	Bacteria	Pseudomonadota	Alphaproteobacteria	Rickettsiales	Anaplasmataceae	Wolbachia	Unclassified
Borrelia recurrentis A1	GCF_000019705.1	412418	1011	0	Bacteria	Spirochaetes	Spirochaetia	Spirochaetales	Borreliaceae	Borrelia	Borrelia recurrentis
Candidatus Hepatobacter penaei	GCF_000742475.1	1274402	1013	0	Bacteria	Pseudomonadota	Alphaproteobacteria	Rickettsiales	Unclassified	Candidatus Hepatobacter	Unclassified
Spiroplasma cantharicola	GCF_001281045.1	362837	1013	0	Bacteria	Tenericutes	Mollicutes	Entomoplasmatales	Spiroplasmataceae	Spiroplasma	Unclassified
Candidatus Liberibacter asiaticus	GCF_014217975.1	34021	1018	0	Bacteria	Pseudomonadota	Alphaproteobacteria	Hyphomicrobiales	Rhizobiaceae	Liberibacter	Unclassified
Borreliella lanei	GCF_014205895.1	373540	1021	0	Bacteria	Spirochaetes	Spirochaetia	Spirochaetales	Borreliaceae	Borreliella	Unclassified
Chlamydia pneumoniae CWL029	GCF_000008745.1	115713	1021	0	Bacteria	Chlamydiae	Chlamydiia	Chlamydiales	Chlamydiaceae	Chlamydia	Chlamydia pneumoniae
Spiroplasma gladiatoris	GCF_004379335.1	2143	1021	0	Bacteria	Tenericutes	Mollicutes	Entomoplasmatales	Spiroplasmataceae	Spiroplasma	Unclassified
Spiroplasma corruscae	GCF_002237575.1	216934	1031	0	Bacteria	Tenericutes	Mollicutes	Entomoplasmatales	Spiroplasmataceae	Spiroplasma	Unclassified
Wolbachia endosymbiont of Drosophila mauritiana	GCF_004795955.1	109663	1031	0	Bacteria	Pseudomonadota	Alphaproteobacteria	Rickettsiales	Anaplasmataceae	Wolbachia	Unclassified
Candidatus Saccharimonas aalborgensis	GCF_000392435.1	1332188	1033	2	Bacteria	Candidatus Saccharibacteria	Candidatus Saccharimonadia	Candidatus Saccharimonadales	Candidatus Saccharimonadaceae	Candidatus Saccharimonas	Unclassified
Rickettsia akari str. Hartford	GCF_000018205.1	293614	1034	1	Bacteria	Pseudomonadota	Alphaproteobacteria	Rickettsiales	Rickettsiaceae	Rickettsia	Rickettsia akari
Wolbachia endosymbiont of Nasonia oneida	GCF_009012935.1	2175860	1039	0	Bacteria	Pseudomonadota	Alphaproteobacteria	Rickettsiales	Anaplasmataceae	Wolbachia	Unclassified
Wolbachia endosymbiont of Drosophila sechellia	GCF_014354315.1	375925	1040	0	Bacteria	Pseudomonadota	Alphaproteobacteria	Rickettsiales	Anaplasmataceae	Wolbachia	Unclassified
Wolbachia endosymbiont of Drosophila santomea	GCF_005862095.1	260917	1042	0	Bacteria	Pseudomonadota	Alphaproteobacteria	Rickettsiales	Anaplasmataceae	Wolbachia	Unclassified
Wolbachia endosymbiont of Drosophila simulans wNo	GCF_000376585.1	1236908	1044	0	Bacteria	Pseudomonadota	Alphaproteobacteria	Rickettsiales	Anaplasmataceae	Wolbachia	Wolbachia endosymbiont of Drosophila simulans
Borrelia turicatae 91E135	GCF_000012085.2	314724	1054	0	Bacteria	Spirochaetes	Spirochaetia	Spirochaetales	Borreliaceae	Borrelia	Borrelia turicatae
Mycoplasma testudinis ATCC 43263	GCF_000687795.1	1408471	1056	0	Bacteria	Tenericutes	Unclassified	Mycoplasmoidales	Metamycoplasmataceae	Mycoplasmoides	Mycoplasma testudinis
Candidatus Liberibacter solanacearum	GCF_002918245.2	556287	1061	1	Bacteria	Pseudomonadota	Alphaproteobacteria	Hyphomicrobiales	Rhizobiaceae	Liberibacter	Unclassified
Spiroplasma culicicola AES-1	GCF_000565175.1	1276246	1063	0	Bacteria	Tenericutes	Mollicutes	Entomoplasmatales	Spiroplasmataceae	Spiroplasma	Spiroplasma culicicola
Wolbachia endosymbiont of Drosophila teissieri	GCF_005862135.1	260916	1064	0	Bacteria	Pseudomonadota	Alphaproteobacteria	Rickettsiales	Anaplasmataceae	Wolbachia	Unclassified
Candidatus Ruthia magnifica str. Cm (Calyptogena magnifica)	GCF_000015105.1	413404	1065	0	Bacteria	Pseudomonadota	Gammaproteobacteria	Unclassified	Unclassified	Candidatus Ruthia	Candidatus Ruthia magnifica
Wolbachia endosymbiont of Chrysomya megacephala	GCF_008245065.1	1335053	1065	0	Bacteria	Pseudomonadota	Alphaproteobacteria	Rickettsiales	Anaplasmataceae	Wolbachia	Unclassified
Borreliella japonica	GCF_900099615.1	34095	1067	0	Bacteria	Spirochaetes	Spirochaetia	Spirochaetales	Borreliaceae	Borreliella	Unclassified
Borreliella spielmanii	GCF_014201705.1	88916	1067	0	Bacteria	Spirochaetes	Spirochaetia	Spirochaetales	Borreliaceae	Borreliella	Unclassified
Wolbachia endosymbiont of Ctenocephalides felis wCfeJ	GCF_012277315.1	2732594	1068	0	Bacteria	Pseudomonadota	Alphaproteobacteria	Rickettsiales	Anaplasmataceae	Wolbachia	Unclassified
Candidatus Clavichlamydia salmonicola	GCF_015356765.1	469812	1070	0	Bacteria	Chlamydiae	Chlamydiia	Chlamydiales	Candidatus Clavichlamydiaceae	Candidatus Clavichlamydia	Unclassified
Borreliella turdi	GCF_008828745.2	57863	1073	0	Bacteria	Spirochaetes	Spirochaetia	Spirochaetales	Borreliaceae	Borreliella	Unclassified
Spiroplasma turonicum	GCF_001513715.1	216946	1074	0	Bacteria	Tenericutes	Mollicutes	Entomoplasmatales	Spiroplasmataceae	Spiroplasma	Unclassified
Wolbachia endosymbiont of Drosophila melanogaster	GCF_016584325.1	163164	1078	0	Bacteria	Pseudomonadota	Alphaproteobacteria	Rickettsiales	Anaplasmataceae	Wolbachia	Unclassified
Francisella persica ATCC VR-331	GCF_001653955.1	1086726	1083	0	Bacteria	Pseudomonadota	Gammaproteobacteria	Thiotrichales	Francisellaceae	Francisella	Francisella persica
Wolbachia endosymbiont of Drosophila yakuba	GCF_005862115.1	260915	1083	0	Bacteria	Pseudomonadota	Alphaproteobacteria	Rickettsiales	Anaplasmataceae	Wolbachia	Unclassified
Wolbachia pipientis	GCF_014333535.1	955	1084	0	Bacteria	Pseudomonadota	Alphaproteobacteria	Rickettsiales	Anaplasmataceae	Wolbachia	Unclassified
Borreliella garinii	GCF_003814405.1	29519	1085	0	Bacteria	Spirochaetes	Spirochaetia	Spirochaetales	Borreliaceae	Borreliella	Unclassified
Spiroplasma taiwanense CT-1	GCF_000439435.1	1276220	1088	0	Bacteria	Tenericutes	Mollicutes	Entomoplasmatales	Spiroplasmataceae	Spiroplasma	Spiroplasma taiwanense
Borreliella californiensis	GCF_014205885.1	373543	1091	0	Bacteria	Spirochaetes	Spirochaetia	Spirochaetales	Borreliaceae	Borreliella	Unclassified
Candidatus Symbiothrix dinenymphae	GCF_001431085.1	467085	1095	3	Bacteria	Bacteroidota	Bacteroidia	Bacteroidales	Unclassified	Candidatus Symbiothrix	Unclassified
Borreliella finlandensis	GCF_000181875.2	498741	1097	0	Bacteria	Spirochaetes	Spirochaetia	Spirochaetales	Borreliaceae	Borreliella	Unclassified
Spiroplasma floricola 23-6	GCF_002813555.1	1336749	1099	0	Bacteria	Tenericutes	Mollicutes	Entomoplasmatales	Spiroplasmataceae	Spiroplasma	Spiroplasma floricola
Borreliella garinii subsp. bavariensis	GCF_014525455.1	664662	1101	0	Bacteria	Spirochaetes	Spirochaetia	Spirochaetales	Borreliaceae	Borreliella	Borreliella garinii
Candidatus Deianiraea vastatrix	GCF_007993655.1	2163644	1102	3	Bacteria	Pseudomonadota	Alphaproteobacteria	Rickettsiales	Candidatus Deianiraeaceae	Candidatus Deianiraea	Unclassified
Wolbachia endosymbiont of Cardiocondyla obscurior	GCF_902713635.1	2687307	1106	0	Bacteria	Pseudomonadota	Alphaproteobacteria	Rickettsiales	Anaplasmataceae	Wolbachia	Unclassified
Wolbachia endosymbiont of Drosophila subpulchrella	GCF_002300525.1	2033655	1109	0	Bacteria	Pseudomonadota	Alphaproteobacteria	Rickettsiales	Anaplasmataceae	Wolbachia	Unclassified
Spiroplasma litorale	GCF_001267155.1	216942	1110	0	Bacteria	Tenericutes	Mollicutes	Entomoplasmatales	Spiroplasmataceae	Spiroplasma	Unclassified
Occidentia massiliensis	GCF_000309075.1	752179	1113	0	Bacteria	Pseudomonadota	Alphaproteobacteria	Rickettsiales	Rickettsiaceae	Occidentia	Unclassified
Wolbachia endosymbiont of Drosophila ananassae	GCF_008033215.1	307502	1117	0	Bacteria	Pseudomonadota	Alphaproteobacteria	Rickettsiales	Anaplasmataceae	Wolbachia	Unclassified
Candidatus Liberibacter sp.	GCF_014048425.1	2756263	1118	0	Bacteria	Pseudomonadota	Alphaproteobacteria	Hyphomicrobiales	Rhizobiaceae	Liberibacter	Unclassified
Rickettsia monacensis	GCF_000499665.2	109232	1119	0	Bacteria	Pseudomonadota	Alphaproteobacteria	Rickettsiales	Rickettsiaceae	Rickettsia	Unclassified
Wolbachia endosymbiont of Kradibia gibbosae	GCF_016031645.1	2742716	1119	0	Bacteria	Pseudomonadota	Alphaproteobacteria	Rickettsiales	Anaplasmataceae	Wolbachia	Unclassified
Wolbachia endosymbiont of Culex quinquefasciatus Pel	GCF_000073005.1	570417	1120	0	Bacteria	Pseudomonadota	Alphaproteobacteria	Rickettsiales	Anaplasmataceae	Wolbachia	Wolbachia endosymbiont of Culex quinquefasciatus
Haploplasma modicum ATCC 29102	GCF_000687835.1	1408417	1122	0	Bacteria	Tenericutes	Mollicutes	Acholeplasmatales	Acholeplasmataceae	Haploplasma	Haploplasma modicum
Wolbachia endosymbiont wPip_Mol of Culex molestus	GCF_000723225.2	1402163	1123	0	Bacteria	Pseudomonadota	Alphaproteobacteria	Rickettsiales	Anaplasmataceae	Wolbachia	Wolbachia endosymbiont of Culex molestus
Spiroplasma tabanidicola	GCF_009730595.1	324079	1125	0	Bacteria	Tenericutes	Mollicutes	Entomoplasmatales	Spiroplasmataceae	Spiroplasma	Unclassified
Bartonella bacilliformis	GCF_009498695.1	774	1127	0	Bacteria	Pseudomonadota	Alphaproteobacteria	Hyphomicrobiales	Bartonellaceae	Bartonella	Unclassified
Holospora obtusa F1	GCF_000469665.2	1399147	1130	0	Bacteria	Pseudomonadota	Alphaproteobacteria	Holosporales	Holosporaceae	Holospora	Holospora obtusa
Mycoplasma haemocanis str. Illinois	GCF_000238995.1	1111676	1130	0	Bacteria	Tenericutes	Mollicutes	Mycoplasmatales	Mycoplasmataceae	Mycoplasma	Mycoplasma haemocanis
Spiroplasma alleghenense	GCF_003363775.1	216931	1130	0	Bacteria	Tenericutes	Mollicutes	Entomoplasmatales	Spiroplasmataceae	Spiroplasma	Unclassified
Rickettsia endosymbiont of Proechinophthirus fluctus	GCF_001602635.1	1462733	1133	0	Bacteria	Pseudomonadota	Alphaproteobacteria	Rickettsiales	Rickettsiaceae	Rickettsia	Unclassified
Spiroplasma helicoides	GCF_001715535.1	216938	1135	0	Bacteria	Tenericutes	Mollicutes	Entomoplasmatales	Spiroplasmataceae	Spiroplasma	Unclassified
Candidatus Mycoplasma haemobos	GCF_001645765.1	432608	1137	0	Bacteria	Tenericutes	Mollicutes	Mycoplasmatales	Mycoplasmataceae	Mycoplasma	Unclassified
Dialister micraerophilus DSM 19965	GCF_000194985.1	888062	1139	0	Bacteria	Bacillota	Negativicutes	Veillonellales	Veillonellaceae	Dialister	Dialister micraerophilus
Wolbachia endosymbiont str. valsugana of Drosophila suzukii	GCF_000333795.1	1261555	1140	0	Bacteria	Pseudomonadota	Alphaproteobacteria	Rickettsiales	Anaplasmataceae	Wolbachia	Wolbachia endosymbiont of Drosophila suzukii
Fannyhessea vaginae	GCF_016026575.1	82135	1142	0	Bacteria	Actinomycetota	Actinomycetes	Actinomycetales	Actinomycetaceae	Fannyhessea	Unclassified
Wolbachia endosymbiont of Carposina sasakii	GCF_006542295.1	2591635	1142	0	Bacteria	Pseudomonadota	Alphaproteobacteria	Rickettsiales	Anaplasmataceae	Wolbachia	Unclassified
Gardnerella piotii	GCF_003397585.1	2792977	1143	1	Bacteria	Actinomycetota	Actinomycetes	Bifidobacteriales	Bifidobacteriaceae	Gardnerella	Unclassified
Candidatus Endomicrobium trichonymphae	GCF_000146025.2	1408204	1144	0	Bacteria	Elusimicrobia	Endomicrobia	Endomicrobiales	Endomicrobiaceae	Endomicrobium	Unclassified
Spiroplasma mirum ATCC 29335	GCF_000565195.1	838561	1144	0	Bacteria	Tenericutes	Mollicutes	Entomoplasmatales	Spiroplasmataceae	Spiroplasma	Spiroplasma mirum
Candidatus Atelocyanobacterium thalassa isolate ALOHA	GCF_000025125.1	1453429	1145	0	Bacteria	Cyanobacteria	Unclassified	Chroococcales	Aphanothecaceae	Candidatus Atelocyanobacterium	Candidatus Atelocyanobacterium thalassa
Borreliella mayonii	GCF_001945665.1	1674146	1146	0	Bacteria	Spirochaetes	Spirochaetia	Spirochaetales	Borreliaceae	Borreliella	Unclassified
Wolbachia endosymbiont of Nilaparvata lugens	GCF_007115045.1	357143	1150	0	Bacteria	Pseudomonadota	Alphaproteobacteria	Rickettsiales	Anaplasmataceae	Wolbachia	Unclassified
Rickettsiales endosymbiont of Peranema trichophorum	GCF_004210275.1	2486577	1153	0	Bacteria	Pseudomonadota	Alphaproteobacteria	Rickettsiales	Unclassified	Unclassified	Unclassified
Peptoniphilus lacrimalis	GCF_002871635.1	33031	1156	0	Bacteria	Bacillota	Tissierellia	Tissierellales	Peptoniphilaceae	Peptoniphilus	Unclassified
Candidatus Nanopelagicus abundans	GCF_002288305.1	1884916	1163	0	Bacteria	Actinomycetota	Actinomycetes	Candidatus Nanopelagicales	Candidatus Nanopelagicaceae	Candidatus Nanopelagicus	Unclassified
Bartonella ancashensis	GCF_001281405.1	1318743	1166	0	Bacteria	Pseudomonadota	Alphaproteobacteria	Hyphomicrobiales	Bartonellaceae	Bartonella	Unclassified
Caviibacter abscessus	GCF_001517835.1	1766719	1166	0	Bacteria	Fusobacteria	Fusobacteriia	Fusobacteriales	Leptotrichiaceae	Caviibacter	Unclassified
Bartonella clarridgeiae 73	GCF_000253015.1	696125	1169	0	Bacteria	Pseudomonadota	Alphaproteobacteria	Hyphomicrobiales	Bartonellaceae	Bartonella	Bartonella clarridgeiae
Rickettsia massiliae MTU5	GCF_000016625.1	416276	1169	0	Bacteria	Pseudomonadota	Alphaproteobacteria	Rickettsiales	Rickettsiaceae	Rickettsia	Rickettsia massiliae
Bartonella quintana str. Toulouse	GCF_000046685.1	283165	1170	0	Bacteria	Pseudomonadota	Alphaproteobacteria	Hyphomicrobiales	Bartonellaceae	Bartonella	Bartonella quintana
Candidatus Coxiella mudrowiae	GCF_001077715.1	2054173	1170	0	Bacteria	Pseudomonadota	Gammaproteobacteria	Legionellales	Coxiellaceae	Coxiella	Unclassified
Gemella asaccharolytica	GCF_001553005.1	502393	1171	1	Bacteria	Bacillota	Bacilli	Bacillales	Unclassified	Gemella	Unclassified
Gardnerella leopoldii	GCF_003293675.1	2792978	1173	1	Bacteria	Actinomycetota	Actinomycetes	Bifidobacteriales	Bifidobacteriaceae	Gardnerella	Unclassified
Wolbachia endosymbiont of Ctenocephalides felis wCfeT	GCF_012277295.1	2732593	1173	0	Bacteria	Pseudomonadota	Alphaproteobacteria	Rickettsiales	Anaplasmataceae	Wolbachia	Unclassified
Rickettsia australis str. Cutlack	GCF_000284155.1	1105110	1174	0	Bacteria	Pseudomonadota	Alphaproteobacteria	Rickettsiales	Rickettsiaceae	Rickettsia	Rickettsia australis
Rickettsia montanensis str. OSU 85-930	GCF_000284175.1	1105114	1177	0	Bacteria	Pseudomonadota	Alphaproteobacteria	Rickettsiales	Rickettsiaceae	Rickettsia	Rickettsia montanensis
Dialister pneumosintes	GCF_001717505.1	39950	1179	0	Bacteria	Bacillota	Negativicutes	Veillonellales	Veillonellaceae	Dialister	Unclassified
Atopobium massiliense	GCF_900343135.1	2094145	1180	0	Bacteria	Actinomycetota	Coriobacteriia	Coriobacteriales	Atopobiaceae	Atopobium	Unclassified
Oceanivirga miroungae	GCF_902505095.1	1130046	1186	1	Bacteria	Fusobacteria	Fusobacteriia	Fusobacteriales	Leptotrichiaceae	Oceanivirga	Unclassified
Bacteroidetes bacterium endosymbiont of Geopemphigus sp.	GCF_002904345.1	2047937	1186	0	Bacteria	Bacteroidota	Unclassified	Unclassified	Unclassified	Unclassified	Unclassified
Borreliella afzelii K78	GCF_000962775.1	411555	1186	0	Bacteria	Spirochaetes	Spirochaetia	Spirochaetales	Borreliaceae	Borreliella	Borreliella afzelii
Acholeplasma equifetale ATCC 29724	GCF_000687735.1	1408415	1187	0	Bacteria	Tenericutes	Mollicutes	Acholeplasmatales	Acholeplasmataceae	Acholeplasma	Acholeplasma equifetale
Rickettsia conorii subsp. raoultii	GCF_001975185.1	369822	1188	0	Bacteria	Pseudomonadota	Alphaproteobacteria	Rickettsiales	Rickettsiaceae	Rickettsia	Rickettsia conorii
Wolbachia endosymbiont of Nomada panzeri	GCF_001675775.1	1854760	1189	0	Bacteria	Pseudomonadota	Alphaproteobacteria	Rickettsiales	Anaplasmataceae	Wolbachia	Unclassified
Catellicoccus marimammalium M35/04/3	GCF_000313915.1	1234409	1192	0	Bacteria	Bacillota	Bacilli	Lactobacillales	Enterococcaceae	Catellicoccus	Catellicoccus marimammalium
Wolbachia endosymbiont of Nomada ferruginata	GCF_001675785.1	1854761	1193	0	Bacteria	Pseudomonadota	Alphaproteobacteria	Rickettsiales	Anaplasmataceae	Wolbachia	Unclassified
Wolbachia endosymbiont of Nomada flava	GCF_001675695.1	1854759	1195	0	Bacteria	Pseudomonadota	Alphaproteobacteria	Rickettsiales	Anaplasmataceae	Wolbachia	Unclassified
Rickettsia honei RB	GCF_000263055.1	1175313	1197	0	Bacteria	Pseudomonadota	Alphaproteobacteria	Rickettsiales	Rickettsiaceae	Rickettsia	Rickettsia honei
Spiroplasma eriocheiris CCTCC M 207170	GCF_002028345.1	743698	1197	0	Bacteria	Tenericutes	Mollicutes	Entomoplasmatales	Spiroplasmataceae	Spiroplasma	Spiroplasma eriocheiris
Helcococcus massiliensis	GCF_900258485.1	2040290	1198	1	Bacteria	Bacillota	Tissierellia	Tissierellales	Peptoniphilaceae	Helcococcus	Unclassified
Phoenicibacter congonensis	GCF_900169485.1	1944646	1200	0	Bacteria	Actinomycetota	Coriobacteriia	Eggerthellales	Eggerthellaceae	Phoenicibacter	Unclassified
Bartonella rochalimae ATCC BAA-1498	GCF_000706645.1	685782	1202	1	Bacteria	Pseudomonadota	Alphaproteobacteria	Hyphomicrobiales	Bartonellaceae	Bartonella	Bartonella rochalimae
Gardnerella vaginalis ATCC 14019	GCF_000159155.2	525284	1202	1	Bacteria	Actinomycetota	Actinomycetes	Bifidobacteriales	Bifidobacteriaceae	Gardnerella	Gardnerella vaginalis
Candidatus Ruthia endofausta	GCF_013342985.1	2738852	1202	0	Bacteria	Pseudomonadota	Gammaproteobacteria	Unclassified	Unclassified	Candidatus Ruthia	Unclassified
Sneathia sanguinegens	GCF_001517935.1	40543	1206	0	Bacteria	Fusobacteria	Fusobacteriia	Fusobacteriales	Leptotrichiaceae	Sneathia	Unclassified
Spiroplasma atrichopogonis	GCF_001029245.1	1114980	1209	0	Bacteria	Tenericutes	Mollicutes	Entomoplasmatales	Spiroplasmataceae	Spiroplasma	Unclassified
Bartonella melophagi K-2C	GCF_000278255.1	1094557	1210	0	Bacteria	Pseudomonadota	Alphaproteobacteria	Hyphomicrobiales	Bartonellaceae	Bartonella	Bartonella melophagi
Rickettsia peacockii str. Rustic	GCF_000021525.1	562019	1211	0	Bacteria	Pseudomonadota	Alphaproteobacteria	Rickettsiales	Rickettsiaceae	Rickettsia	Rickettsia peacockii
Scardovia wiggsiae F0424	GCF_000275805.1	857290	1212	1	Bacteria	Actinomycetota	Actinomycetes	Bifidobacteriales	Bifidobacteriaceae	Scardovia	Scardovia wiggsiae
Candidatus Phycorickettsia trachydisci	GCF_003015145.1	2115978	1213	1	Bacteria	Pseudomonadota	Alphaproteobacteria	Rickettsiales	Rickettsiaceae	Candidatus Phycorickettsia	Unclassified
Spiroplasma chinense	GCF_008086545.1	216932	1213	0	Bacteria	Tenericutes	Mollicutes	Entomoplasmatales	Spiroplasmataceae	Spiroplasma	Unclassified
Rickettsia conorii subsp. heilongjiangensis	GCF_009731485.1	226665	1214	0	Bacteria	Pseudomonadota	Alphaproteobacteria	Rickettsiales	Rickettsiaceae	Rickettsia	Rickettsia conorii
Candidatus Desulfovibrio trichonymphae	GCF_002355955.1	1725232	1215	0	Bacteria	Pseudomonadota	Deltaproteobacteria	Desulfovibrionales	Desulfovibrionaceae	Desulfovibrio	Unclassified
Wolbachia endosymbiont of Diaphorina citri	GCF_013458815.1	116598	1216	0	Bacteria	Pseudomonadota	Alphaproteobacteria	Rickettsiales	Anaplasmataceae	Wolbachia	Unclassified
Rickettsia gravesii BWI-1	GCF_000485845.1	1397702	1217	0	Bacteria	Pseudomonadota	Alphaproteobacteria	Rickettsiales	Rickettsiaceae	Rickettsia	Rickettsia gravesii
Caedibacter taeniospiralis	GCF_002803295.2	28907	1221	0	Bacteria	Pseudomonadota	Gammaproteobacteria	Thiotrichales	Fastidiosibacteraceae	Caedibacter	Unclassified
Cardinium endosymbiont of Dermatophagoides farinae	GCF_007559345.1	2597823	1222	0	Bacteria	Bacteroidota	Cytophagia	Cytophagales	Amoebophilaceae	Candidatus Cardinium	Unclassified
Candidatus Aquarickettsia rohweri	GCF_003953955.1	2602574	1226	0	Bacteria	Pseudomonadota	Alphaproteobacteria	Rickettsiales	Candidatus Midichloriaceae	Candidatus Aquarickettsia	Unclassified
Candidatus Fonsibacter ubiquis	GCF_002688585.1	1925548	1227	0	Bacteria	Pseudomonadota	Alphaproteobacteria	Pelagibacterales	Unclassified	Candidatus Fonsibacter	Unclassified
Orientia tsutsugamushi str. Ikeda	GCF_000010205.1	334380	1227	0	Bacteria	Pseudomonadota	Alphaproteobacteria	Rickettsiales	Rickettsiaceae	Orientia	Orientia tsutsugamushi
Candidatus Nanopelagicus hibericus	GCF_002288005.1	1884915	1228	0	Bacteria	Actinomycetota	Actinomycetes	Candidatus Nanopelagicales	Candidatus Nanopelagicaceae	Candidatus Nanopelagicus	Unclassified
Holzapfeliella floricola DSM 23037 = JCM 16512	GCF_001436605.1	1423744	1228	0	Bacteria	Bacillota	Bacilli	Lactobacillales	Lactobacillaceae	Holzapfeliella	Holzapfeliella floricola
Rickettsia japonica	GCF_009857995.1	35790	1229	0	Bacteria	Pseudomonadota	Alphaproteobacteria	Rickettsiales	Rickettsiaceae	Rickettsia	Unclassified
Candidatus Nanopelagicus limnes	GCF_002287885.2	1884634	1230	0	Bacteria	Actinomycetota	Actinomycetes	Candidatus Nanopelagicales	Candidatus Nanopelagicaceae	Candidatus Nanopelagicus	Unclassified
Wolbachia endosymbiont of Armadillidium vulgare str. wVulC	GCF_001027565.1	1220511	1230	0	Bacteria	Pseudomonadota	Alphaproteobacteria	Rickettsiales	Anaplasmataceae	Wolbachia	Wolbachia endosymbiont of Armadillidium vulgare
Gardnerella swidsinskii	GCF_003397705.1	2792979	1231	1	Bacteria	Actinomycetota	Actinomycetes	Bifidobacteriales	Bifidobacteriaceae	Gardnerella	Unclassified
Candidatus Bipolaricaulis anaerobius	GCF_900465355.1	2026885	1232	1	Bacteria	Candidatus Bipolaricaulota	Unclassified	Unclassified	Unclassified	Candidatus Bipolaricaulis	Unclassified
Rickettsia helvetica C9P9	GCF_000255355.1	1144888	1232	0	Bacteria	Pseudomonadota	Alphaproteobacteria	Rickettsiales	Rickettsiaceae	Rickettsia	Rickettsia helvetica
Aeriscardovia aeriphila	GCF_013408435.1	218139	1233	0	Bacteria	Actinomycetota	Actinomycetes	Bifidobacteriales	Bifidobacteriaceae	Aeriscardovia	Unclassified
Borrelia turcica IST7	GCF_003606285.1	1104446	1233	0	Bacteria	Spirochaetes	Spirochaetia	Spirochaetales	Borreliaceae	Borrelia	Borrelia turcica
Streptobacillus notomytis	GCF_001902575.1	1712031	1234	0	Bacteria	Fusobacteria	Fusobacteriia	Fusobacteriales	Leptotrichiaceae	Streptobacillus	Unclassified
Holospora elegans E1	GCF_000648275.1	1427503	1235	0	Bacteria	Pseudomonadota	Alphaproteobacteria	Holosporales	Holosporaceae	Holospora	Holospora elegans
Candidatus Amoebophilus asiaticus 5a2	GCF_000020565.1	452471	1236	0	Bacteria	Bacteroidota	Cytophagia	Cytophagales	Amoebophilaceae	Candidatus Amoebophilus	Candidatus Amoebophilus asiaticus
Wolbachia endosymbiont of Nomada leucophthalma	GCF_001675715.1	1854758	1238	0	Bacteria	Pseudomonadota	Alphaproteobacteria	Rickettsiales	Anaplasmataceae	Wolbachia	Unclassified
Bartonella alsatica	GCF_013388295.1	52764	1239	0	Bacteria	Pseudomonadota	Alphaproteobacteria	Hyphomicrobiales	Bartonellaceae	Bartonella	Unclassified
Fructilactobacillus sanfranciscensis	GCF_010377125.1	1625	1239	0	Bacteria	Bacillota	Bacilli	Lactobacillales	Lactobacillaceae	Fructilactobacillus	Unclassified
Atopobium deltae	GCF_001552785.1	1393034	1242	0	Bacteria	Actinomycetota	Coriobacteriia	Coriobacteriales	Atopobiaceae	Atopobium	Unclassified
Borreliella yangtzensis	GCF_014201775.1	683292	1243	0	Bacteria	Spirochaetes	Spirochaetia	Spirochaetales	Borreliaceae	Borreliella	Unclassified
Rickettsia endosymbiont of Ixodes pacificus	GCF_000965155.1	1133329	1243	0	Bacteria	Pseudomonadota	Alphaproteobacteria	Rickettsiales	Rickettsiaceae	Rickettsia	Unclassified
Borrelia hermsii HS1	GCF_001660005.1	1867252	1244	0	Bacteria	Spirochaetes	Spirochaetia	Spirochaetales	Borreliaceae	Borrelia	Borrelia hermsii
Candidatus Gallimonas caecicola	GCF_904394195.1	2720810	1244	0	Bacteria	Bacillota	Clostridia	Unclassified	Unclassified	Candidatus Gallimonas	Unclassified
Candidatus Midichloria mitochondrii IricVA	GCF_000219355.1	696127	1244	0	Bacteria	Pseudomonadota	Alphaproteobacteria	Rickettsiales	Candidatus Midichloriaceae	Candidatus Midichloria	Candidatus Midichloria mitochondrii
Spiroplasma melliferum	GCF_005222125.1	2134	1245	1	Bacteria	Tenericutes	Mollicutes	Entomoplasmatales	Spiroplasmataceae	Spiroplasma	Unclassified
Rickettsia amblyommatis	GCF_002078335.1	33989	1246	0	Bacteria	Pseudomonadota	Alphaproteobacteria	Rickettsiales	Rickettsiaceae	Rickettsia	Unclassified
Sneathia vaginalis	GCF_000973085.1	187101	1246	0	Bacteria	Fusobacteria	Fusobacteriia	Fusobacteriales	Leptotrichiaceae	Sneathia	Unclassified
Weissella kandleri	GCF_001438705.1	1616	1246	0	Bacteria	Bacillota	Bacilli	Lactobacillales	Lactobacillaceae	Weissella	Unclassified
Rickettsia rhipicephali	GCF_001442475.1	33992	1247	0	Bacteria	Pseudomonadota	Alphaproteobacteria	Rickettsiales	Rickettsiaceae	Rickettsia	Unclassified
Liberibacter crescens BT-1	GCF_000325745.1	1215343	1251	0	Bacteria	Pseudomonadota	Alphaproteobacteria	Hyphomicrobiales	Rhizobiaceae	Liberibacter	Liberibacter crescens
Bifidobacterium commune	GCF_900094885.1	1505727	1252	0	Bacteria	Actinomycetota	Actinomycetes	Bifidobacteriales	Bifidobacteriaceae	Bifidobacterium	Unclassified
Borreliella bissettiae DN127	GCF_000222305.1	521010	1252	0	Bacteria	Spirochaetes	Spirochaetia	Spirochaetales	Borreliaceae	Borreliella	Borreliella bissettiae
Fructobacillus durionis	GCF_900112405.1	283737	1255	1	Bacteria	Bacillota	Bacilli	Lactobacillales	Lactobacillaceae	Fructobacillus	Unclassified
Rickettsia rickettsii	GCF_001950995.1	783	1255	0	Bacteria	Pseudomonadota	Alphaproteobacteria	Rickettsiales	Rickettsiaceae	Rickettsia	Unclassified
Wolbachia endosymbiont of Pentalonia nigronervosa	GCF_014534705.1	1301914	1255	0	Bacteria	Pseudomonadota	Alphaproteobacteria	Rickettsiales	Anaplasmataceae	Wolbachia	Unclassified
Rickettsia philipii str. 364D	GCF_000283995.1	481009	1257	0	Bacteria	Pseudomonadota	Alphaproteobacteria	Rickettsiales	Rickettsiaceae	Rickettsia	Rickettsia philipii
Rickettsia sibirica 246	GCF_000166935.1	272951	1257	0	Bacteria	Pseudomonadota	Alphaproteobacteria	Rickettsiales	Rickettsiaceae	Rickettsia	Rickettsia sibirica
Candidatus Pelagibacter sp. RS39	GCF_002101315.1	1977864	1258	0	Bacteria	Pseudomonadota	Alphaproteobacteria	Pelagibacterales	Pelagibacteraceae	Candidatus Pelagibacter	Unclassified
Rickettsia africae ESF-5	GCF_000023005.1	347255	1263	0	Bacteria	Pseudomonadota	Alphaproteobacteria	Rickettsiales	Rickettsiaceae	Rickettsia	Rickettsia africae
Rickettsia argasii T170-B	GCF_000965185.1	1268837	1264	0	Bacteria	Pseudomonadota	Alphaproteobacteria	Rickettsiales	Rickettsiaceae	Rickettsia	Rickettsia argasii
Rickettsia asiatica	GCF_007989425.1	238800	1266	1	Bacteria	Pseudomonadota	Alphaproteobacteria	Rickettsiales	Rickettsiaceae	Rickettsia	Unclassified
Dichelobacter nodosus VCS1703A	GCF_000015345.1	246195	1267	0	Bacteria	Pseudomonadota	Gammaproteobacteria	Cardiobacteriales	Cardiobacteriaceae	Dichelobacter	Dichelobacter nodosus
Holospora undulata HU1	GCF_000388175.3	1321371	1267	0	Bacteria	Pseudomonadota	Alphaproteobacteria	Holosporales	Holosporaceae	Holospora	Holospora undulata
Rickettsia conorii str. Malish 7	GCF_000007025.1	272944	1269	0	Bacteria	Pseudomonadota	Alphaproteobacteria	Rickettsiales	Rickettsiaceae	Rickettsia	Rickettsia conorii
Aerococcus suis	GCF_900176325.1	371602	1274	0	Bacteria	Bacillota	Bacilli	Lactobacillales	Aerococcaceae	Aerococcus	Unclassified
Wolbachia endosymbiont of Laodelphax striatellus	GCF_007115015.1	368602	1274	0	Bacteria	Pseudomonadota	Alphaproteobacteria	Rickettsiales	Anaplasmataceae	Wolbachia	Unclassified
Rickettsia fournieri	GCF_900243065.1	1436798	1276	0	Bacteria	Pseudomonadota	Alphaproteobacteria	Rickettsiales	Rickettsiaceae	Rickettsia	Unclassified
Bartonella birtlesii E7	GCF_000400145.1	1201034	1277	0	Bacteria	Pseudomonadota	Alphaproteobacteria	Hyphomicrobiales	Bartonellaceae	Bartonella	Bartonella birtlesii
Bartonella chomelii	GCF_014138465.1	236402	1278	0	Bacteria	Pseudomonadota	Alphaproteobacteria	Hyphomicrobiales	Bartonellaceae	Bartonella	Unclassified
Candidatus Rickettsiella isopodorum	GCF_001881495.1	1225476	1280	0	Bacteria	Pseudomonadota	Gammaproteobacteria	Legionellales	Coxiellaceae	Rickettsiella	Unclassified
Ligilactobacillus ceti DSM 22408	GCF_001438785.1	1122146	1284	1	Bacteria	Bacillota	Bacilli	Lactobacillales	Lactobacillaceae	Ligilactobacillus	Ligilactobacillus ceti
Spiroplasma endosymbiont of Megaselia nigra	GCF_003987485.1	2478537	1284	0	Bacteria	Tenericutes	Mollicutes	Entomoplasmatales	Spiroplasmataceae	Spiroplasma	Unclassified
Lactobacillus iners	GCF_011058695.1	147802	1285	0	Bacteria	Bacillota	Bacilli	Lactobacillales	Lactobacillaceae	Lactobacillus	Unclassified
Weissella ceti	GCF_000750515.1	759620	1285	0	Bacteria	Bacillota	Bacilli	Lactobacillales	Lactobacillaceae	Weissella	Unclassified
Bartonella australis AUST/NH1	GCF_000341355.1	1094489	1286	0	Bacteria	Pseudomonadota	Alphaproteobacteria	Hyphomicrobiales	Bartonellaceae	Bartonella	Bartonella australis
Alterileibacterium massiliense	GCF_900104645.1	1870997	1288	0	Bacteria	Bacillota	Clostridia	Eubacteriales	Eubacteriales Family XIII. Incertae Sedis	Alterileibacterium	Unclassified
Bartonella koehlerae C-29	GCF_000706625.1	1134510	1288	0	Bacteria	Pseudomonadota	Alphaproteobacteria	Hyphomicrobiales	Bartonellaceae	Bartonella	Bartonella koehlerae
Rickettsiella grylli	GCF_001881485.1	59196	1288	0	Bacteria	Pseudomonadota	Gammaproteobacteria	Legionellales	Coxiellaceae	Rickettsiella	Unclassified
Sodalis-like endosymbiont of Proechinophthirus fluctus	GCF_001602625.1	1462730	1292	0	Bacteria	Pseudomonadota	Gammaproteobacteria	Enterobacterales	Bruguierivoracaceae	Sodalis	Unclassified
Candidatus Methylopumilus universalis	GCF_006363895.1	2588536	1294	0	Bacteria	Pseudomonadota	Betaproteobacteria	Nitrosomonadales	Methylophilaceae	Candidatus Methylopumilus	Unclassified
Terrisporobacter mayombei	GCF_014333445.1	1541	1298	0	Bacteria	Bacillota	Clostridia	Eubacteriales	Peptostreptococcaceae	Terrisporobacter	Unclassified
Bartonella schoenbuchensis R1	GCF_002022685.1	687861	1298	0	Bacteria	Pseudomonadota	Alphaproteobacteria	Hyphomicrobiales	Bartonellaceae	Bartonella	Bartonella schoenbuchensis
Helicobacter cholecystus	GCF_900638485.1	45498	1299	0	Bacteria	Pseudomonadota	Epsilonproteobacteria	Campylobacterales	Helicobacteraceae	Helicobacter	Unclassified
Weissella halotolerans DSM 20190	GCF_001436865.1	1123500	1300	0	Bacteria	Bacillota	Bacilli	Lactobacillales	Lactobacillaceae	Weissella	Weissella halotolerans
Fructobacillus pseudoficulneus	GCF_900108455.1	220714	1302	0	Bacteria	Bacillota	Bacilli	Lactobacillales	Lactobacillaceae	Fructobacillus	Unclassified
Rickettsia felis URRWXCal2	GCF_000012145.1	315456	1304	1	Bacteria	Pseudomonadota	Alphaproteobacteria	Rickettsiales	Rickettsiaceae	Rickettsia	Rickettsia felis
Bartonella bovis 91-4	GCF_000384965.1	1094491	1306	0	Bacteria	Pseudomonadota	Alphaproteobacteria	Hyphomicrobiales	Bartonellaceae	Bartonella	Bartonella bovis
Streptobacillus ratti	GCF_001891165.1	1720557	1308	1	Bacteria	Fusobacteria	Fusobacteriia	Fusobacteriales	Leptotrichiaceae	Streptobacillus	Unclassified
Rickettsia parkeri	GCF_005549115.1	35792	1309	0	Bacteria	Pseudomonadota	Alphaproteobacteria	Rickettsiales	Rickettsiaceae	Rickettsia	Unclassified
Streptobacillus felis	GCF_013421525.1	1384509	1309	0	Bacteria	Fusobacteria	Fusobacteriia	Fusobacteriales	Leptotrichiaceae	Streptobacillus	Unclassified
Fructilactobacillus fructivorans	GCF_009496955.1	1614	1312	1	Bacteria	Bacillota	Bacilli	Lactobacillales	Lactobacillaceae	Fructilactobacillus	Unclassified
Candidatus Pelagibacter sp. IMCC9063	GCF_000195085.1	1002672	1312	0	Bacteria	Pseudomonadota	Alphaproteobacteria	Pelagibacterales	Pelagibacteraceae	Candidatus Pelagibacter	Unclassified
Fructilactobacillus florum DSM 22689 = JCM 16035	GCF_001436645.1	1423745	1314	0	Bacteria	Bacillota	Bacilli	Lactobacillales	Lactobacillaceae	Fructilactobacillus	Fructilactobacillus florum
Bartonella taylorii	GCF_002022465.1	33046	1315	0	Bacteria	Pseudomonadota	Alphaproteobacteria	Hyphomicrobiales	Bartonellaceae	Bartonella	Unclassified
Rickettsia slovaca str. D-CWPP	GCF_000252365.1	1105109	1315	0	Bacteria	Pseudomonadota	Alphaproteobacteria	Rickettsiales	Rickettsiaceae	Rickettsia	Rickettsia slovaca
Apilactobacillus apinorum	GCF_001281175.1	1218495	1316	0	Bacteria	Bacillota	Bacilli	Lactobacillales	Lactobacillaceae	Apilactobacillus	Unclassified
Lactobacillus psittaci DSM 15354	GCF_001435695.1	1122152	1319	0	Bacteria	Bacillota	Bacilli	Lactobacillales	Lactobacillaceae	Lactobacillus	Lactobacillus psittaci
Helicobacter acinonychis	GCF_900197715.1	212	1321	0	Bacteria	Pseudomonadota	Epsilonproteobacteria	Campylobacterales	Helicobacteraceae	Helicobacter	Unclassified
Fructilactobacillus fructivorans	GCF_001436985.1	33961	1323	0	Bacteria	Bacillota	Bacilli	Lactobacillales	Lactobacillaceae	Fructilactobacillus	Unclassified
Bifidobacterium indicum LMG 11587 = DSM 20214	GCF_000706765.1	1341694	1323	0	Bacteria	Actinomycetota	Actinomycetes	Bifidobacteriales	Bifidobacteriaceae	Bifidobacterium	Bifidobacterium indicum
Rickettsia asembonensis	GCF_000828125.2	1068590	1323	0	Bacteria	Pseudomonadota	Alphaproteobacteria	Rickettsiales	Rickettsiaceae	Rickettsia	Unclassified
Weissella koreensis KACC 15510	GCF_000219805.1	1045854	1325	0	Bacteria	Bacillota	Bacilli	Lactobacillales	Lactobacillaceae	Weissella	Weissella koreensis
Candidatus Methylopumilus rimovensis	GCF_006364595.1	2588535	1327	0	Bacteria	Pseudomonadota	Betaproteobacteria	Nitrosomonadales	Methylophilaceae	Candidatus Methylopumilus	Unclassified
Candidatus Pelagibacter ubique	GCF_012932795.1	198252	1328	0	Bacteria	Pseudomonadota	Alphaproteobacteria	Pelagibacterales	Pelagibacteraceae	Candidatus Pelagibacter	Unclassified
Acholeplasma granularum ATCC 19168	GCF_000526235.1	1278304	1329	0	Bacteria	Tenericutes	Mollicutes	Acholeplasmatales	Acholeplasmataceae	Acholeplasma	Acholeplasma granularum
Candidatus Neoclostridium roslinense	GCF_904379005.1	2721138	1329	0	Bacteria	Bacillota	Clostridia	Unclassified	Unclassified	Candidatus Neoclostridium	Unclassified
Candidatus Planktophila limnetica	GCF_002288365.1	573600	1331	0	Bacteria	Actinomycetota	Actinomycetes	Candidatus Nanopelagicales	Candidatus Nanopelagicaceae	Candidatus Planktophila	Unclassified
Bartonella callosciuri	GCF_014203215.1	686223	1332	0	Bacteria	Pseudomonadota	Alphaproteobacteria	Hyphomicrobiales	Bartonellaceae	Bartonella	Unclassified
Holospora curviuscula	GCF_002930195.1	1082868	1333	0	Bacteria	Pseudomonadota	Alphaproteobacteria	Holosporales	Holosporaceae	Holospora	Unclassified
Candidatus Aquiluna sp. IMCC13023	GCF_000257665.1	1081644	1335	0	Bacteria	Actinomycetota	Actinomycetes	Micrococcales	Microbacteriaceae	Aquiluna	Unclassified
Cryptobacterium curtum DSM 15641	GCF_000023845.1	469378	1337	1	Bacteria	Actinomycetota	Coriobacteriia	Eggerthellales	Eggerthellaceae	Cryptobacterium	Cryptobacterium curtum
Candidatus Methylopumilus planktonicus	GCF_006364455.1	1581557	1337	0	Bacteria	Pseudomonadota	Betaproteobacteria	Nitrosomonadales	Methylophilaceae	Candidatus Methylopumilus	Unclassified
Candidatus Planktophila versatilis	GCF_002288105.1	1884905	1337	0	Bacteria	Actinomycetota	Actinomycetes	Candidatus Nanopelagicales	Candidatus Nanopelagicaceae	Candidatus Planktophila	Unclassified
Candidatus Rickettsiella viridis	GCF_003966755.1	676208	1337	0	Bacteria	Pseudomonadota	Gammaproteobacteria	Legionellales	Coxiellaceae	Rickettsiella	Unclassified
Rhodoluna limnophila	GCF_005845345.1	232537	1337	0	Bacteria	Actinomycetota	Actinomycetes	Micrococcales	Microbacteriaceae	Rhodoluna	Unclassified
Endomicrobium proavitum	GCF_001027545.1	1408281	1338	0	Bacteria	Elusimicrobia	Endomicrobia	Endomicrobiales	Endomicrobiaceae	Endomicrobium	Unclassified
Borrelia duttonii Ly	GCF_000019685.1	412419	1339	0	Bacteria	Spirochaetes	Spirochaetia	Spirochaetales	Borreliaceae	Borrelia	Borrelia duttonii
Fructilactobacillus lindneri	GCF_002907025.1	53444	1341	1	Bacteria	Bacillota	Bacilli	Lactobacillales	Lactobacillaceae	Fructilactobacillus	Unclassified
Rickettsia endosymbiont of Culicoides newsteadi	GCF_002259525.1	1961830	1341	1	Bacteria	Pseudomonadota	Alphaproteobacteria	Rickettsiales	Rickettsiaceae	Rickettsia	Unclassified
Candidatus Planktophila sulfonica	GCF_002288065.1	1884904	1341	0	Bacteria	Actinomycetota	Actinomycetes	Candidatus Nanopelagicales	Candidatus Nanopelagicaceae	Candidatus Planktophila	Unclassified
Spiroplasma clarkii	GCF_002795265.1	2139	1344	0	Bacteria	Tenericutes	Mollicutes	Entomoplasmatales	Spiroplasmataceae	Spiroplasma	Unclassified
Bifidobacterium coryneforme	GCF_000737865.1	1687	1345	0	Bacteria	Actinomycetota	Actinomycetes	Bifidobacteriales	Bifidobacteriaceae	Bifidobacterium	Unclassified
Wolbachia endosymbiont of Cylisticus convexus	GCF_003344345.1	118728	1346	0	Bacteria	Pseudomonadota	Alphaproteobacteria	Rickettsiales	Anaplasmataceae	Wolbachia	Unclassified
Lancefieldella parvula DSM 20469	GCF_000024225.1	521095	1347	1	Bacteria	Actinomycetota	Coriobacteriia	Coriobacteriales	Atopobiaceae	Lancefieldella	Lancefieldella parvula
Borreliella burgdorferi B31	GCF_000008685.2	224326	1347	0	Bacteria	Spirochaetes	Spirochaetia	Spirochaetales	Borreliaceae	Borreliella	Borreliella burgdorferi
Candidatus Rhodoluna planktonica	GCF_001854225.1	535712	1347	0	Bacteria	Actinomycetota	Actinomycetes	Micrococcales	Microbacteriaceae	Rhodoluna	Unclassified
Acholeplasma hippikon	GCF_900660755.1	264636	1350	0	Bacteria	Tenericutes	Mollicutes	Acholeplasmatales	Acholeplasmataceae	Acholeplasma	Unclassified
Erysipelothrix piscisicarius	GCF_003931795.1	2485784	1355	1	Bacteria	Bacillota	Erysipelotrichia	Erysipelotrichales	Erysipelotrichaceae	Erysipelothrix	Unclassified
Helicobacter anseris	GCF_004368235.1	375926	1356	0	Bacteria	Pseudomonadota	Epsilonproteobacteria	Campylobacterales	Helicobacteraceae	Helicobacter	Unclassified
Rhodoluna lacicola	GCF_000699505.1	529884	1357	0	Bacteria	Actinomycetota	Actinomycetes	Micrococcales	Microbacteriaceae	Rhodoluna	Unclassified
Rickettsia tamurae subsp. buchneri	GCF_000696365.2	1462938	1357	0	Bacteria	Pseudomonadota	Alphaproteobacteria	Rickettsiales	Rickettsiaceae	Rickettsia	Rickettsia tamurae
Candidatus Rhabdochlamydia porcellionis	GCF_015356815.1	225148	1360	0	Bacteria	Chlamydiae	Chlamydiia	Parachlamydiales	Rhabdochlamydiaceae	Candidatus Rhabdochlamydia	Unclassified
Candidatus Planktophila dulcis	GCF_002287965.1	1884914	1363	0	Bacteria	Actinomycetota	Actinomycetes	Candidatus Nanopelagicales	Candidatus Nanopelagicaceae	Candidatus Planktophila	Unclassified
Candidatus Cryosericum terrychapinii	GCF_003570925.1	2290919	1365	0	Bacteria	Candidatus Cryosericota	Candidatus Cryosericia	Candidatus Cryosericales	Candidatus Cryosericaceae	Candidatus Cryosericum	Unclassified
Candidatus Planktophila vernalis	GCF_002288185.1	1884907	1366	0	Bacteria	Actinomycetota	Actinomycetes	Candidatus Nanopelagicales	Candidatus Nanopelagicaceae	Candidatus Planktophila	Unclassified
Negativicoccus succinicivorans	GCF_014207605.1	620903	1367	0	Bacteria	Bacillota	Negativicutes	Veillonellales	Veillonellaceae	Negativicoccus	Unclassified
Candidatus Gallimonas merdigallinarum	GCF_904373325.1	2720815	1368	0	Bacteria	Bacillota	Clostridia	Unclassified	Unclassified	Candidatus Gallimonas	Unclassified
Candidatus Arthromitus sp. SFB-rat-Yit	GCF_000283555.1	1041504	1369	0	Bacteria	Bacillota	Clostridia	Eubacteriales	Clostridiaceae	Candidatus Arthromitus	Unclassified
Aquiluna borgnonia	GCF_013283855.1	2499157	1370	0	Bacteria	Actinomycetota	Actinomycetes	Micrococcales	Microbacteriaceae	Aquiluna	Unclassified
Candidatus Syntrophosphaera thermopropionivorans	GCF_004353895.1	2593015	1374	0	Bacteria	Candidatus Cloacimonetes	Unclassified	Unclassified	Unclassified	Candidatus Syntrophosphaera	Unclassified
Allofustis seminis DSM 15817	GCF_000374325.1	1120978	1376	0	Bacteria	Bacillota	Bacilli	Lactobacillales	Carnobacteriaceae	Allofustis	Allofustis seminis
Apilactobacillus micheneri	GCF_003112615.1	1899430	1376	0	Bacteria	Bacillota	Bacilli	Lactobacillales	Lactobacillaceae	Apilactobacillus	Unclassified
Acholeplasma laidlawii PG-8A	GCF_000018785.1	441768	1378	1	Bacteria	Tenericutes	Mollicutes	Acholeplasmatales	Acholeplasmataceae	Acholeplasma	Acholeplasma laidlawii
Candidatus Pelagibacter sp. HIMB1321	GCF_900177485.1	1388755	1378	0	Bacteria	Pseudomonadota	Alphaproteobacteria	Pelagibacterales	Pelagibacteraceae	Candidatus Pelagibacter	Unclassified
Peptoniphilus mikwangii	GCF_000468535.1	1354300	1380	0	Bacteria	Bacillota	Tissierellia	Tissierellales	Peptoniphilaceae	Peptoniphilus	Unclassified
Bulleidia extructa W1219	GCF_000177375.1	679192	1381	0	Bacteria	Bacillota	Erysipelotrichia	Erysipelotrichales	Erysipelotrichaceae	Bulleidia	Bulleidia extructa
Bombiscardovia coagulans	GCF_002259585.1	686666	1383	1	Bacteria	Actinomycetota	Actinomycetes	Bifidobacteriales	Bifidobacteriaceae	Bombiscardovia	Unclassified
Helcococcus sueciensis DSM 17243	GCF_000423145.1	1121947	1384	0	Bacteria	Bacillota	Tissierellia	Tissierellales	Peptoniphilaceae	Helcococcus	Helcococcus sueciensis
Ichthyobacterium seriolicida	GCF_002369955.1	242600	1384	0	Bacteria	Bacteroidota	Flavobacteriia	Flavobacteriales	Ichthyobacteriaceae	Ichthyobacterium	Unclassified
Helicobacter mustelae	GCF_900476215.1	217	1385	0	Bacteria	Pseudomonadota	Epsilonproteobacteria	Campylobacterales	Helicobacteraceae	Helicobacter	Unclassified
Rickettsia hoogstraalii	GCF_000825685.1	467174	1389	1	Bacteria	Pseudomonadota	Alphaproteobacteria	Rickettsiales	Rickettsiaceae	Rickettsia	Unclassified
Arcanobacterium urinimassiliense	GCF_900119495.1	1871014	1390	0	Bacteria	Actinomycetota	Actinomycetes	Actinomycetales	Actinomycetaceae	Arcanobacterium	Unclassified
Megasphaera genomosp. type_2	GCF_002892445.1	699193	1393	0	Bacteria	Bacillota	Negativicutes	Veillonellales	Veillonellaceae	Megasphaera	Unclassified
Rickettsia bellii	GCF_002078315.1	33990	1394	0	Bacteria	Pseudomonadota	Alphaproteobacteria	Rickettsiales	Rickettsiaceae	Rickettsia	Unclassified
Coprothermobacter platensis DSM 11748	GCF_000378005.1	1259795	1397	0	Bacteria	Coprothermobacterota	Coprothermobacteria	Coprothermobacterales	Coprothermobacteraceae	Coprothermobacter	Coprothermobacter platensis
Fructobacillus ficulneus	GCF_001047075.2	157463	1397	0	Bacteria	Bacillota	Bacilli	Lactobacillales	Lactobacillaceae	Fructobacillus	Unclassified
Streptococcus marimammalium DSM 18627	GCF_000380045.1	1123306	1397	0	Bacteria	Bacillota	Bacilli	Lactobacillales	Streptococcaceae	Streptococcus	Streptococcus marimammalium
Murdochiella massiliensis	GCF_902375925.1	1673723	1398	0	Bacteria	Bacillota	Tissierellia	Tissierellales	Peptoniphilaceae	Murdochiella	Unclassified
Pseudostreptobacillus hongkongensis	GCF_001559795.1	1162717	1400	1	Bacteria	Fusobacteria	Fusobacteriia	Fusobacteriales	Leptotrichiaceae	Pseudostreptobacillus	Unclassified
Campylobacter hepaticus	GCF_015774875.1	1813019	1400	0	Bacteria	Pseudomonadota	Epsilonproteobacteria	Campylobacterales	Campylobacteraceae	Campylobacter	Unclassified
Candidatus Pelagibacter sp. RS40	GCF_002101295.1	1977865	1401	0	Bacteria	Pseudomonadota	Alphaproteobacteria	Pelagibacterales	Pelagibacteraceae	Candidatus Pelagibacter	Unclassified
Bifidobacterium dolichotidis	GCF_003951975.1	2306976	1404	0	Bacteria	Actinomycetota	Actinomycetes	Bifidobacteriales	Bifidobacteriaceae	Bifidobacterium	Unclassified
Treponema endosymbiont of Eucomonympha sp.	GCF_001028525.1	1580831	1404	0	Bacteria	Spirochaetes	Spirochaetia	Spirochaetales	Treponemataceae	Treponema	Unclassified
Candidatus Gallimonas faecavium	GCF_904391375.1	2720811	1406	0	Bacteria	Bacillota	Clostridia	Unclassified	Unclassified	Candidatus Gallimonas	Unclassified
Bartonella fuyuanensis	GCF_014197255.1	1460968	1407	0	Bacteria	Pseudomonadota	Alphaproteobacteria	Hyphomicrobiales	Bartonellaceae	Bartonella	Unclassified
Rickettsiales endosymbiont of Trichoplax sp. H2	GCF_009690945.1	2021221	1408	0	Bacteria	Pseudomonadota	Alphaproteobacteria	Rickettsiales	Unclassified	Unclassified	Unclassified
Candidatus Synechococcus spongiarum LMB bulk15N	GCF_002018015.1	1943583	1409	0	Bacteria	Cyanobacteria	Unclassified	Synechococcales	Synechococcaceae	Synechococcus	Candidatus Synechococcus spongiarum
Coprothermobacter proteolyticus DSM 5265	GCF_000020945.1	309798	1410	0	Bacteria	Coprothermobacterota	Coprothermobacteria	Coprothermobacterales	Coprothermobacteraceae	Coprothermobacter	Coprothermobacter proteolyticus
Lactobacillus gallinarum	GCF_904376875.1	52242	1412	0	Bacteria	Bacillota	Bacilli	Lactobacillales	Lactobacillaceae	Lactobacillus	Unclassified
Dehalococcoides mccartyi 195	GCF_000011905.1	243164	1413	0	Bacteria	Chloroflexi	Dehalococcoidia	Dehalococcoidales	Dehalococcoidaceae	Dehalococcoides	Dehalococcoides mccartyi
Levyella massiliensis	GCF_000308275.2	938289	1415	0	Bacteria	Bacillota	Clostridia	Eubacteriales	Unclassified	Levyella	Unclassified
Streptococcus cuniculipharyngis	GCF_007859195.1	1562651	1415	0	Bacteria	Bacillota	Bacilli	Lactobacillales	Streptococcaceae	Streptococcus	Unclassified
Scardovia inopinata JCM 12537	GCF_001042695.1	1150468	1416	0	Bacteria	Actinomycetota	Actinomycetes	Bifidobacteriales	Bifidobacteriaceae	Scardovia	Scardovia inopinata
Bifidobacterium actinocoloniiforme DSM 22766	GCF_001263395.1	1437605	1421	0	Bacteria	Actinomycetota	Actinomycetes	Bifidobacteriales	Bifidobacteriaceae	Bifidobacterium	Bifidobacterium actinocoloniiforme
Bifidobacterium bombi DSM 19703	GCF_000771085.1	1341695	1421	0	Bacteria	Actinomycetota	Actinomycetes	Bifidobacteriales	Bifidobacteriaceae	Bifidobacterium	Bifidobacterium bombi
Lawsonia intracellularis N343	GCF_000331715.1	1234378	1421	0	Bacteria	Pseudomonadota	Deltaproteobacteria	Desulfovibrionales	Desulfovibrionaceae	Lawsonia	Lawsonia intracellularis
Lactobacillus amylolyticus	GCF_009497035.1	83683	1423	0	Bacteria	Bacillota	Bacilli	Lactobacillales	Lactobacillaceae	Lactobacillus	Unclassified
Sulfurihydrogenibium yellowstonense SS-5	GCF_000173615.1	432331	1423	0	Bacteria	Aquificae	Aquificae	Aquificales	Hydrogenothermaceae	Sulfurihydrogenibium	Sulfurihydrogenibium yellowstonense
Gemella bergeri ATCC 700627	GCF_000469465.1	1321820	1426	0	Bacteria	Bacillota	Bacilli	Bacillales	Unclassified	Gemella	Gemella bergeri
Murdochiella vaginalis	GCF_900119705.1	1852373	1427	0	Bacteria	Bacillota	Tissierellia	Tissierellales	Peptoniphilaceae	Murdochiella	Unclassified
Bartonella senegalensis OS02	GCF_000312545.1	929794	1427	0	Bacteria	Pseudomonadota	Alphaproteobacteria	Hyphomicrobiales	Bartonellaceae	Bartonella	Bartonella senegalensis
Apilactobacillus micheneri	GCF_006493185.1	1899430	1428	0	Bacteria	Bacillota	Bacilli	Lactobacillales	Lactobacillaceae	Apilactobacillus	Unclassified
Kallipyga gabonensis	GCF_001286805.1	1686287	1429	1	Bacteria	Bacillota	Tissierellia	Unclassified	Unclassified	Kallipyga	Unclassified
Apilactobacillus ozensis DSM 23829 = JCM 17196	GCF_001435995.1	1423781	1429	0	Bacteria	Bacillota	Bacilli	Lactobacillales	Lactobacillaceae	Apilactobacillus	Apilactobacillus ozensis
Peptoniphilus timonensis JC401	GCF_000312025.1	1095770	1429	0	Bacteria	Bacillota	Tissierellia	Tissierellales	Peptoniphilaceae	Peptoniphilus	Peptoniphilus timonensis
Candidatus Pelagibacter giovannonii	GCF_012276695.1	2563896	1430	0	Bacteria	Pseudomonadota	Alphaproteobacteria	Pelagibacterales	Pelagibacteraceae	Candidatus Pelagibacter	Unclassified
Candidatus Pelagibacter sp. FZCC0015	GCF_007833635.1	2268451	1430	0	Bacteria	Pseudomonadota	Alphaproteobacteria	Pelagibacterales	Pelagibacteraceae	Candidatus Pelagibacter	Unclassified
Wolbachia endosymbiont of Folsomia candida	GCF_001931755.2	169402	1430	0	Bacteria	Pseudomonadota	Alphaproteobacteria	Rickettsiales	Anaplasmataceae	Wolbachia	Unclassified
Francisella noatunensis	GCF_016600315.1	657445	1431	0	Bacteria	Pseudomonadota	Gammaproteobacteria	Thiotrichales	Francisellaceae	Francisella	Unclassified
Helicobacter pylori 26695	GCF_000008525.1	85962	1433	1	Bacteria	Pseudomonadota	Epsilonproteobacteria	Campylobacterales	Helicobacteraceae	Helicobacter	Helicobacter pylori
Streptobacillus moniliformis DSM 12112	GCF_000024565.1	519441	1433	0	Bacteria	Fusobacteria	Fusobacteriia	Fusobacteriales	Leptotrichiaceae	Streptobacillus	Streptobacillus moniliformis
Collinsella intestinalis	GCF_902364775.1	147207	1434	1	Bacteria	Actinomycetota	Coriobacteriia	Coriobacteriales	Coriobacteriaceae	Collinsella	Unclassified
Collinsella provencensis	GCF_900199705.1	1937461	1436	0	Bacteria	Actinomycetota	Coriobacteriia	Coriobacteriales	Coriobacteriaceae	Collinsella	Unclassified
Actinotignum urinale	GCF_002872015.1	190146	1437	0	Bacteria	Actinomycetota	Actinomycetes	Actinomycetales	Actinomycetaceae	Actinotignum	Unclassified
Lactobacillus mulieris	GCF_012102935.1	2508708	1437	0	Bacteria	Bacillota	Bacilli	Lactobacillales	Lactobacillaceae	Lactobacillus	Unclassified
Lactobacillus rodentium	GCF_003423665.1	947835	1438	0	Bacteria	Bacillota	Bacilli	Lactobacillales	Lactobacillaceae	Lactobacillus	Unclassified
Bifidobacterium xylocopae	GCF_003315615.1	2493119	1439	0	Bacteria	Actinomycetota	Actinomycetes	Bifidobacteriales	Bifidobacteriaceae	Bifidobacterium	Unclassified
Candidatus Planktophila lacus	GCF_002287925.1	1884913	1439	0	Bacteria	Actinomycetota	Actinomycetes	Candidatus Nanopelagicales	Candidatus Nanopelagicaceae	Candidatus Planktophila	Unclassified
Bartonella doshiae	GCF_014201435.1	33044	1440	0	Bacteria	Pseudomonadota	Alphaproteobacteria	Hyphomicrobiales	Bartonellaceae	Bartonella	Unclassified
Borrelia persica No12	GCF_000500045.1	1417230	1440	0	Bacteria	Spirochaetes	Spirochaetia	Spirochaetales	Borreliaceae	Borrelia	Borrelia persica
Campylobacter insulaenigrae	GCF_900637885.1	260714	1440	0	Bacteria	Pseudomonadota	Epsilonproteobacteria	Campylobacterales	Campylobacteraceae	Campylobacter	Unclassified
Acholeplasma oculi	GCF_900166985.1	35623	1441	1	Bacteria	Tenericutes	Mollicutes	Acholeplasmatales	Acholeplasmataceae	Acholeplasma	Unclassified
Aerococcus christensenii	GCF_001543105.1	87541	1441	0	Bacteria	Bacillota	Bacilli	Lactobacillales	Aerococcaceae	Aerococcus	Unclassified
Rickettsia endosymbiont of Ixodes scapularis	GCF_000160735.1	444612	1442	0	Bacteria	Pseudomonadota	Alphaproteobacteria	Rickettsiales	Rickettsiaceae	Rickettsia	Unclassified
Alteracholeplasma palmae J233	GCF_000968055.1	1318466	1443	0	Bacteria	Tenericutes	Mollicutes	Acholeplasmatales	Acholeplasmataceae	Alteracholeplasma	Alteracholeplasma palmae
Bartonella henselae	GCF_002735245.1	38323	1443	0	Bacteria	Pseudomonadota	Alphaproteobacteria	Hyphomicrobiales	Bartonellaceae	Bartonella	Unclassified
Parvimonas micra	GCF_000800295.1	33033	1443	0	Bacteria	Bacillota	Tissierellia	Tissierellales	Peptoniphilaceae	Parvimonas	Unclassified
Apilactobacillus kunkeei	GCF_001949975.2	148814	1444	0	Bacteria	Bacillota	Bacilli	Lactobacillales	Lactobacillaceae	Apilactobacillus	Unclassified
Fastidiosipila sanguinis	GCF_002998295.1	236753	1446	0	Bacteria	Bacillota	Clostridia	Eubacteriales	Oscillospiraceae	Fastidiosipila	Unclassified
Weissella viridescens	GCF_014789145.1	1629	1451	0	Bacteria	Bacillota	Bacilli	Lactobacillales	Lactobacillaceae	Weissella	Unclassified
Lactobacillus jensenii	GCF_012029675.1	109790	1455	1	Bacteria	Bacillota	Bacilli	Lactobacillales	Lactobacillaceae	Lactobacillus	Unclassified
Alloscardovia criceti DSM 17774	GCF_000376885.1	1122228	1456	1	Bacteria	Actinomycetota	Actinomycetes	Bifidobacteriales	Bifidobacteriaceae	Alloscardovia	Alloscardovia criceti
Mageeibacillus indolicus UPII9-5	GCF_000025225.2	699246	1456	0	Bacteria	Bacillota	Clostridia	Eubacteriales	Oscillospiraceae	Mageeibacillus	Mageeibacillus indolicus
Atopobium fossor DSM 15642	GCF_000483125.1	1121023	1457	0	Bacteria	Actinomycetota	Coriobacteriia	Coriobacteriales	Atopobiaceae	Atopobium	Atopobium fossor
Bifidobacterium minimum DSM 20102	GCF_000771245.1	1121109	1457	0	Bacteria	Actinomycetota	Actinomycetes	Bifidobacteriales	Bifidobacteriaceae	Bifidobacterium	Bifidobacterium minimum
Bartonella gabonensis	GCF_903679515.1	2699889	1458	0	Bacteria	Pseudomonadota	Alphaproteobacteria	Hyphomicrobiales	Bartonellaceae	Bartonella	Unclassified
Falseniella ignava	GCF_002847645.1	137730	1459	0	Bacteria	Bacillota	Bacilli	Lactobacillales	Aerococcaceae	Falseniella	Unclassified
Candidatus Alloclostridium intestinigallinarum	GCF_904382605.1	2720826	1461	0	Bacteria	Bacillota	Clostridia	Unclassified	Unclassified	Candidatus Alloclostridium	Unclassified
Lancefieldella rimae	GCF_001438885.1	1383	1462	1	Bacteria	Actinomycetota	Coriobacteriia	Coriobacteriales	Atopobiaceae	Lancefieldella	Unclassified
Candidatus Enterovibrio luxaltus	GCF_002381345.1	1927128	1464	0	Bacteria	Pseudomonadota	Gammaproteobacteria	Vibrionales	Vibrionaceae	Enterovibrio	Unclassified
Candidatus Hamiltonella defensa (Bemisia tabaci)	GCF_002285855.1	672795	1466	1	Bacteria	Pseudomonadota	Gammaproteobacteria	Enterobacterales	Enterobacteriaceae	Candidatus Hamiltonella	Candidatus Hamiltonella defensa
Allofrancisella frigidaquae	GCF_012222825.1	1085644	1467	1	Bacteria	Pseudomonadota	Gammaproteobacteria	Thiotrichales	Francisellaceae	Allofrancisella	Unclassified
Bifidobacterium gallicum	GCF_902375315.1	78342	1468	0	Bacteria	Actinomycetota	Actinomycetes	Bifidobacteriales	Bifidobacteriaceae	Bifidobacterium	Unclassified
Fructobacillus fructosus KCTC 3544	GCF_001438695.1	930946	1469	0	Bacteria	Bacillota	Bacilli	Lactobacillales	Lactobacillaceae	Fructobacillus	Fructobacillus fructosus
Francisella orientalis	GCF_016600695.1	299583	1470	0	Bacteria	Pseudomonadota	Gammaproteobacteria	Thiotrichales	Francisellaceae	Francisella	Unclassified
Gleimia coleocanis DSM 15436	GCF_000159015.1	525245	1471	0	Bacteria	Actinomycetota	Actinomycetes	Actinomycetales	Actinomycetaceae	Gleimia	Gleimia coleocanis
Campylobacter novaezeelandiae	GCF_016599035.1	2267891	1472	0	Bacteria	Pseudomonadota	Epsilonproteobacteria	Campylobacterales	Campylobacteraceae	Campylobacter	Unclassified
Limosilactobacillus secaliphilus	GCF_001437055.1	396268	1473	1	Bacteria	Bacillota	Bacilli	Lactobacillales	Lactobacillaceae	Limosilactobacillus	Unclassified
Lactobacillus acetotolerans	GCF_012848655.1	1600	1473	0	Bacteria	Bacillota	Bacilli	Lactobacillales	Lactobacillaceae	Lactobacillus	Unclassified
Canibacter oris	GCF_014197205.1	1365628	1474	1	Bacteria	Actinomycetota	Actinomycetes	Micrococcales	Microbacteriaceae	Canibacter	Unclassified
Spiroplasma kunkelii CR2-3x	GCF_001274875.1	273035	1474	1	Bacteria	Tenericutes	Mollicutes	Entomoplasmatales	Spiroplasmataceae	Spiroplasma	Spiroplasma kunkelii
Anaeroglobus geminatus F0357	GCF_000239275.1	861450	1475	1	Bacteria	Bacillota	Negativicutes	Veillonellales	Veillonellaceae	Anaeroglobus	Anaeroglobus geminatus
Neoactinobaculum massilliense	GCF_900604955.1	2364794	1475	0	Bacteria	Actinomycetota	Actinomycetes	Actinomycetales	Actinomycetaceae	Neoactinobaculum	Unclassified
Lentilactobacillus kribbianus	GCF_013184075.1	2729622	1477	0	Bacteria	Bacillota	Bacilli	Lactobacillales	Lactobacillaceae	Lentilactobacillus	Unclassified
Lactobacillus apis	GCF_003150935.1	303541	1478	0	Bacteria	Bacillota	Bacilli	Lactobacillales	Lactobacillaceae	Lactobacillus	Unclassified
Thermocrinis minervae	GCF_900142435.1	381751	1478	0	Bacteria	Aquificae	Aquificae	Aquificales	Aquificaceae	Thermocrinis	Unclassified
Candidatus Avimicrobium faecavium	GCF_904419105.1	2720822	1479	0	Bacteria	Bacillota	Clostridia	Unclassified	Unclassified	Candidatus Avimicrobium	Unclassified
Candidatus Arthromitus sp. SFB-mouse-Japan	GCF_000270205.1	1029718	1483	2	Bacteria	Bacillota	Clostridia	Eubacteriales	Clostridiaceae	Candidatus Arthromitus	Candidatus Arthromitus sp. SFB-mouse
Allofrancisella guangzhouensis	GCF_000815225.1	594679	1484	0	Bacteria	Pseudomonadota	Gammaproteobacteria	Thiotrichales	Francisellaceae	Allofrancisella	Unclassified
Brevinema andersonii	GCF_900112165.1	34097	1485	0	Bacteria	Spirochaetes	Spirochaetia	Brevinematales	Brevinemataceae	Brevinema	Unclassified
Taylorella asinigenitalis MCE3	GCF_000226625.1	1008459	1486	1	Bacteria	Pseudomonadota	Betaproteobacteria	Burkholderiales	Alcaligenaceae	Taylorella	Taylorella asinigenitalis
Acetilactobacillus jinshanensis	GCF_004359375.1	1720083	1487	1	Bacteria	Bacillota	Bacilli	Lactobacillales	Lactobacillaceae	Acetilactobacillus	Unclassified
Mycoplasma haemofelis str. Langford 1	GCF_000200735.1	941640	1487	0	Bacteria	Tenericutes	Mollicutes	Mycoplasmatales	Mycoplasmataceae	Mycoplasma	Mycoplasma haemofelis
Alloscardovia omnicolens	GCF_002847765.1	419015	1488	0	Bacteria	Actinomycetota	Actinomycetes	Bifidobacteriales	Bifidobacteriaceae	Alloscardovia	Unclassified
Peptoniphilus ivorii	GCF_900638585.1	54006	1488	0	Bacteria	Bacillota	Tissierellia	Tissierellales	Peptoniphilaceae	Peptoniphilus	Unclassified
Bifidobacterium porcinum DSM 17755	GCF_000771045.1	1435463	1490	0	Bacteria	Actinomycetota	Actinomycetes	Bifidobacteriales	Bifidobacteriaceae	Bifidobacterium	Bifidobacterium porcinum
Desulfurobacterium thermolithotrophum DSM 11699	GCF_000191045.1	868864	1490	0	Bacteria	Aquificae	Aquificae	Desulfurobacteriales	Desulfurobacteriaceae	Desulfurobacterium	Desulfurobacterium thermolithotrophum
Elusimicrobium minutum Pei191	GCF_000020145.1	445932	1490	0	Bacteria	Elusimicrobia	Elusimicrobia	Elusimicrobiales	Elusimicrobiaceae	Elusimicrobium	Elusimicrobium minutum
[Lactobacillus] timonensis	GCF_900240275.1	1970790	1491	1	Bacteria	Bacillota	Bacilli	Lactobacillales	Lactobacillaceae	Limosilactobacillus	Unclassified
Bartonella washoeensis Sb944nv	GCF_000278135.1	1094563	1493	0	Bacteria	Pseudomonadota	Alphaproteobacteria	Hyphomicrobiales	Bartonellaceae	Bartonella	Bartonella washoeensis
[Haemophilus] ducreyi 35000HP	GCF_000007945.1	233412	1494	0	Bacteria	Pseudomonadota	Gammaproteobacteria	Pasteurellales	Pasteurellaceae	Haemophilus	[Haemophilus] ducreyi
Bifidobacterium magnum DSM 20222	GCF_000771365.1	1121108	1494	0	Bacteria	Actinomycetota	Actinomycetes	Bifidobacteriales	Bifidobacteriaceae	Bifidobacterium	Bifidobacterium magnum
Parascardovia denticolens DSM 10105 = JCM 12538	GCF_001042675.1	864564	1494	0	Bacteria	Actinomycetota	Actinomycetes	Bifidobacteriales	Bifidobacteriaceae	Parascardovia	Parascardovia denticolens
Ligilactobacillus aviarius	GCF_002553635.1	1606	1495	1	Bacteria	Bacillota	Bacilli	Lactobacillales	Lactobacillaceae	Ligilactobacillus	Unclassified
Arsenophonus endosymbiont of Bemisia tabaci Q2	GCF_902713415.1	1158289	1495	0	Bacteria	Pseudomonadota	Gammaproteobacteria	Enterobacterales	Morganellaceae	Arsenophonus	Arsenophonus endosymbiont of Bemisia tabaci
Companilactobacillus metriopterae	GCF_004117915.1	1909267	1495	0	Bacteria	Bacillota	Bacilli	Lactobacillales	Lactobacillaceae	Companilactobacillus	Unclassified
Facklamia languida CCUG 37842	GCF_000245795.1	883113	1495	0	Bacteria	Bacillota	Bacilli	Lactobacillales	Aerococcaceae	Facklamia	Facklamia languida
Fenollaria timonensis	GCF_001457835.1	1723384	1498	1	Bacteria	Bacillota	Clostridia	Eubacteriales	Unclassified	Fenollaria	Unclassified
Alloscardovia macacae	GCF_002259705.1	1160091	1498	0	Bacteria	Actinomycetota	Actinomycetes	Bifidobacteriales	Bifidobacteriaceae	Alloscardovia	Unclassified
Jonquetella anthropi DSM 22815	GCF_000237805.1	885272	1498	0	Bacteria	Synergistetes	Synergistia	Synergistales	Synergistaceae	Jonquetella	Jonquetella anthropi
Allofrancisella inopinata	GCF_012222965.1	1085647	1500	1	Bacteria	Pseudomonadota	Gammaproteobacteria	Thiotrichales	Francisellaceae	Allofrancisella	Unclassified
Caldisericum exile AZM16c01	GCF_000284335.1	511051	1500	0	Bacteria	Caldiserica	Caldisericia	Caldisericales	Caldisericaceae	Caldisericum	Caldisericum exile
Borrelia crocidurae DOU	GCF_000568715.1	1293575	1500	0	Bacteria	Spirochaetes	Spirochaetia	Spirochaetales	Borreliaceae	Borrelia	Borrelia crocidurae
Campylobacter volucris	GCF_015594705.1	1031542	1502	0	Bacteria	Pseudomonadota	Epsilonproteobacteria	Campylobacterales	Campylobacteraceae	Campylobacter	Unclassified
Amylolactobacillus amylotrophicus DSM 20534	GCF_001434555.1	1423722	1503	0	Bacteria	Bacillota	Bacilli	Lactobacillales	Lactobacillaceae	Amylolactobacillus	Amylolactobacillus amylotrophicus
Apilactobacillus quenuiae	GCF_002994005.1	2008377	1503	0	Bacteria	Bacillota	Bacilli	Lactobacillales	Lactobacillaceae	Apilactobacillus	Unclassified
Campylobacter lari subsp. lari	GCF_013372185.1	650054	1503	0	Bacteria	Pseudomonadota	Epsilonproteobacteria	Campylobacterales	Campylobacteraceae	Campylobacter	Campylobacter lari
Borrelia coriaceae ATCC 43381	GCF_000568755.1	1408429	1506	0	Bacteria	Spirochaetes	Spirochaetia	Spirochaetales	Borreliaceae	Borrelia	Borrelia coriaceae
Helicobacter heilmannii	GCF_900197735.1	35817	1506	0	Bacteria	Pseudomonadota	Epsilonproteobacteria	Campylobacterales	Helicobacteraceae	Helicobacter	Unclassified
Bifidobacterium bohemicum	GCF_900094965.1	638617	1507	0	Bacteria	Actinomycetota	Actinomycetes	Bifidobacteriales	Bifidobacteriaceae	Bifidobacterium	Unclassified
Helicobacter ailurogastricus	GCF_900197675.1	1578720	1507	0	Bacteria	Pseudomonadota	Epsilonproteobacteria	Campylobacterales	Helicobacteraceae	Helicobacter	Unclassified
Lactobacillus bombicola	GCF_003515825.1	1505723	1511	1	Bacteria	Bacillota	Bacilli	Lactobacillales	Lactobacillaceae	Lactobacillus	Unclassified
Weissella diestrammenae	GCF_014397255.1	1162633	1511	0	Bacteria	Bacillota	Bacilli	Lactobacillales	Lactobacillaceae	Weissella	Unclassified
Allisonella histaminiformans	GCF_900103425.1	209880	1513	0	Bacteria	Bacillota	Negativicutes	Veillonellales	Veillonellaceae	Allisonella	Unclassified
Atopobacter phocae ATCC BAA-285	GCF_000526675.1	1336234	1517	2	Bacteria	Bacillota	Bacilli	Lactobacillales	Carnobacteriaceae	Atopobacter	Atopobacter phocae
Candidatus Gallimonas faecium	GCF_904378075.1	2720812	1517	1	Bacteria	Bacillota	Clostridia	Unclassified	Unclassified	Candidatus Gallimonas	Unclassified
endosymbiont of Bathymodiolus septemdierum str. Myojin knoll	GCF_001547755.1	1303921	1518	1	Bacteria	Pseudomonadota	Gammaproteobacteria	Unclassified	Unclassified	Unclassified	Bathymodiolus septemdierum thioautotrophic gill symbiont
Atopobium minutum	GCF_001437015.1	1381	1519	0	Bacteria	Actinomycetota	Coriobacteriia	Coriobacteriales	Atopobiaceae	Atopobium	Unclassified
Olegusella massiliensis	GCF_902376015.1	1776381	1519	0	Bacteria	Actinomycetota	Coriobacteriia	Coriobacteriales	Coriobacteriaceae	Olegusella	Unclassified
Peptoniphilus raoultii	GCF_900099555.1	1776387	1520	0	Bacteria	Bacillota	Tissierellia	Tissierellales	Peptoniphilaceae	Peptoniphilus	Unclassified
Megasphaera genomosp. type_1 str. 28L	GCF_000177555.1	699218	1522	0	Bacteria	Bacillota	Negativicutes	Veillonellales	Veillonellaceae	Megasphaera	Megasphaera genomosp. type_1
Nosocomiicoccus ampullae	GCF_014202595.1	489910	1522	0	Bacteria	Bacillota	Bacilli	Bacillales	Staphylococcaceae	Nosocomiicoccus	Unclassified
Limosilactobacillus equigenerosi DSM 18793 = JCM 14505	GCF_001435245.1	1423742	1524	1	Bacteria	Bacillota	Bacilli	Lactobacillales	Lactobacillaceae	Limosilactobacillus	Limosilactobacillus equigenerosi
Candidatus Pelagibacter sp. HTCC7211	GCF_000155895.1	439493	1525	0	Bacteria	Pseudomonadota	Alphaproteobacteria	Pelagibacterales	Pelagibacteraceae	Candidatus Pelagibacter	Unclassified
Lactobacillus terrae	GCF_002762335.1	2269374	1527	0	Bacteria	Bacillota	Bacilli	Lactobacillales	Lactobacillaceae	Lactobacillus	Unclassified
Moraxella caviae	GCF_900683425.1	34060	1528	0	Bacteria	Pseudomonadota	Gammaproteobacteria	Moraxellales	Moraxellaceae	Moraxella	Unclassified
Candidatus Arthromitus sp. SFB-turkey	GCF_001655775.1	1840217	1529	0	Bacteria	Bacillota	Clostridia	Eubacteriales	Clostridiaceae	Candidatus Arthromitus	Unclassified
endosymbiont of Acanthamoeba sp. UWC8	GCF_000730245.1	86106	1530	1	Bacteria	Pseudomonadota	Alphaproteobacteria	Holosporales	Holosporaceae	Unclassified	Unclassified
Amylolactobacillus amylophilus DSM 20533 = JCM 1125	GCF_001936335.1	1423721	1530	0	Bacteria	Bacillota	Bacilli	Lactobacillales	Lactobacillaceae	Amylolactobacillus	Amylolactobacillus amylophilus
Boudabousia marimammalium	GCF_001936115.1	156892	1531	0	Bacteria	Actinomycetota	Actinomycetes	Actinomycetales	Actinomycetaceae	Boudabousia	Unclassified
Candidatus Kryptobacter tengchongensis	GCF_001536105.1	1643429	1531	0	Bacteria	Candidatus Kryptonia	Unclassified	Unclassified	Unclassified	Candidatus Kryptobacter	Unclassified
Candidatus Arthromitus sp. SFB-mouse-NL	GCF_000709435.1	1508644	1532	1	Bacteria	Bacillota	Clostridia	Eubacteriales	Clostridiaceae	Candidatus Arthromitus	Unclassified
Convivina intestini	GCF_003096575.1	1505726	1533	1	Bacteria	Bacillota	Bacilli	Lactobacillales	Lactobacillaceae	Convivina	Unclassified
Bifidobacterium boum	GCF_012844085.1	78343	1534	0	Bacteria	Actinomycetota	Actinomycetes	Bifidobacteriales	Bifidobacteriaceae	Bifidobacterium	Unclassified
Limosilactobacillus gorillae	GCF_001293735.1	1450649	1535	1	Bacteria	Bacillota	Bacilli	Lactobacillales	Lactobacillaceae	Limosilactobacillus	Unclassified
Rickettsiales endosymbiont of Stachyamoeba lipophora	GCF_003932735.1	2486578	1535	0	Bacteria	Pseudomonadota	Alphaproteobacteria	Rickettsiales	Unclassified	Unclassified	Unclassified
Apilactobacillus timberlakei	GCF_006493055.1	2008380	1536	1	Bacteria	Bacillota	Bacilli	Lactobacillales	Lactobacillaceae	Apilactobacillus	Unclassified
Bifidobacterium animalis subsp. lactis BB-12	GCF_000025245.2	552531	1537	1	Bacteria	Actinomycetota	Actinomycetes	Bifidobacteriales	Bifidobacteriaceae	Bifidobacterium	Bifidobacterium animalis
Bifidobacterium aemilianum	GCF_003315635.1	2493120	1537	0	Bacteria	Actinomycetota	Actinomycetes	Bifidobacteriales	Bifidobacteriaceae	Bifidobacterium	Unclassified
Bombilactobacillus mellis	GCF_013345055.1	1218508	1539	2	Bacteria	Bacillota	Bacilli	Lactobacillales	Lactobacillaceae	Bombilactobacillus	Unclassified
Helicobacter canadensis	GCF_902381655.1	123841	1542	0	Bacteria	Pseudomonadota	Epsilonproteobacteria	Campylobacterales	Helicobacteraceae	Helicobacter	Unclassified
Thermus parvatiensis	GCF_001535545.1	456163	1543	1	Bacteria	Deinococcus-Thermus	Deinococci	Thermales	Thermaceae	Thermus	Unclassified
Granulicatella elegans ATCC 700633	GCF_000162475.2	626369	1543	0	Bacteria	Bacillota	Bacilli	Lactobacillales	Carnobacteriaceae	Granulicatella	Granulicatella elegans
Olsenella urininfantis	GCF_900155635.1	1871033	1543	0	Bacteria	Actinomycetota	Coriobacteriia	Coriobacteriales	Atopobiaceae	Olsenella	Unclassified
Kallipyga massiliensis ph2	GCF_000311985.1	1118059	1544	0	Bacteria	Bacillota	Tissierellia	Unclassified	Unclassified	Kallipyga	Kallipyga massiliensis
Limosilactobacillus pontis	GCF_009428965.1	35787	1545	1	Bacteria	Bacillota	Bacilli	Lactobacillales	Lactobacillaceae	Limosilactobacillus	Unclassified
Taylorella equigenitalis ATCC 35865	GCF_900637125.1	743973	1545	0	Bacteria	Pseudomonadota	Betaproteobacteria	Burkholderiales	Alcaligenaceae	Taylorella	Taylorella equigenitalis
Helicobacter felis	GCF_003670315.1	214	1546	0	Bacteria	Pseudomonadota	Epsilonproteobacteria	Campylobacterales	Helicobacteraceae	Helicobacter	Unclassified
Parolsenella catena	GCF_003966955.1	2003188	1547	0	Bacteria	Actinomycetota	Coriobacteriia	Coriobacteriales	Atopobiaceae	Parolsenella	Unclassified
Gemella massiliensis	GCF_900120125.1	1909670	1549	0	Bacteria	Bacillota	Bacilli	Bacillales	Unclassified	Gemella	Unclassified
Bartonella rattimassiliensis 15908	GCF_000278215.1	1094556	1550	0	Bacteria	Pseudomonadota	Alphaproteobacteria	Hyphomicrobiales	Bartonellaceae	Bartonella	Bartonella rattimassiliensis
Borrelia hispanica CRI	GCF_000500065.1	1417229	1551	0	Bacteria	Spirochaetes	Spirochaetia	Spirochaetales	Borreliaceae	Borrelia	Borrelia hispanica
Jeotgalicoccus pinnipedialis	GCF_903994035.1	110845	1553	0	Bacteria	Bacillota	Bacilli	Bacillales	Staphylococcaceae	Jeotgalicoccus	Unclassified
Lentilactobacillus senioris	GCF_902386285.1	931534	1553	0	Bacteria	Bacillota	Bacilli	Lactobacillales	Lactobacillaceae	Lentilactobacillus	Unclassified
Veillonella montpellierensis DSM 17217	GCF_000426745.1	1123490	1553	0	Bacteria	Bacillota	Negativicutes	Veillonellales	Veillonellaceae	Veillonella	Veillonella montpellierensis
Candidatus Finniella inopinata	GCF_004210305.1	1696036	1554	0	Bacteria	Pseudomonadota	Alphaproteobacteria	Holosporales	Candidatus Paracaedibacteraceae	Candidatus Finniella	Unclassified
Ezakiella peruensis	GCF_900215725.1	1464038	1554	0	Bacteria	Bacillota	Tissierellia	Unclassified	Unclassified	Ezakiella	Unclassified
Ezakiella massiliensis	GCF_900120165.1	1852374	1558	1	Bacteria	Bacillota	Tissierellia	Unclassified	Unclassified	Ezakiella	Unclassified
Candidatus Alloscillospira gallinarum	GCF_904420055.1	2720835	1558	0	Bacteria	Bacillota	Clostridia	Unclassified	Unclassified	Candidatus Alloscillospira	Unclassified
Porphyromonas bennonis DSM 23058 = JCM 16335	GCF_000375645.1	1122971	1559	0	Bacteria	Bacteroidota	Bacteroidia	Bacteroidales	Porphyromonadaceae	Porphyromonas	Porphyromonas bennonis
Candidatus Allochristensenella caecavium	GCF_904397865.1	2720825	1559	0	Bacteria	Bacillota	Clostridia	Unclassified	Unclassified	Candidatus Allochristensenella	Unclassified
Bartonella mastomydis	GCF_900185775.1	1820002	1560	0	Bacteria	Pseudomonadota	Alphaproteobacteria	Hyphomicrobiales	Bartonellaceae	Bartonella	Unclassified
Candidatus Gallimonas merdae	GCF_904374825.1	2720814	1562	0	Bacteria	Bacillota	Clostridia	Unclassified	Unclassified	Candidatus Gallimonas	Unclassified
Streptococcus alactolyticus	GCF_012277075.1	29389	1562	0	Bacteria	Bacillota	Bacilli	Lactobacillales	Streptococcaceae	Streptococcus	Unclassified
Fusobacterium gonidiaformans ATCC 25563	GCF_003019695.1	469615	1563	1	Bacteria	Fusobacteria	Fusobacteriia	Fusobacteriales	Fusobacteriaceae	Fusobacterium	Fusobacterium gonidiaformans
Bifidobacterium angulatum	GCF_000966445.2	1683	1563	0	Bacteria	Actinomycetota	Actinomycetes	Bifidobacteriales	Bifidobacteriaceae	Bifidobacterium	Unclassified
Bifidobacterium tsurumiense	GCF_009696505.1	356829	1564	0	Bacteria	Actinomycetota	Actinomycetes	Bifidobacteriales	Bifidobacteriaceae	Bifidobacterium	Unclassified
Candidatus Protoclostridium gallicola	GCF_904387375.1	2721147	1564	0	Bacteria	Bacillota	Clostridia	Unclassified	Unclassified	Candidatus Protoclostridium	Unclassified
Colibacter massiliensis	GCF_902376155.1	1852379	1564	0	Bacteria	Bacillota	Negativicutes	Veillonellales	Veillonellaceae	Colibacter	Unclassified
Helicobacter baculiformis	GCF_900197685.1	427351	1564	0	Bacteria	Pseudomonadota	Epsilonproteobacteria	Campylobacterales	Helicobacteraceae	Helicobacter	Unclassified
Helicobacter salomonis	GCF_900197655.1	56878	1564	0	Bacteria	Pseudomonadota	Epsilonproteobacteria	Campylobacterales	Helicobacteraceae	Helicobacter	Unclassified
Peptoniphilus harei	GCF_900638565.1	54005	1565	0	Bacteria	Bacillota	Tissierellia	Tissierellales	Peptoniphilaceae	Peptoniphilus	Unclassified
Aurantimicrobium minutum	GCF_002355535.1	708131	1566	0	Bacteria	Actinomycetota	Actinomycetes	Micrococcales	Microbacteriaceae	Aurantimicrobium	Unclassified
Alloiococcus otitis ATCC 51267	GCF_000315445.1	883081	1567	0	Bacteria	Bacillota	Bacilli	Lactobacillales	Carnobacteriaceae	Alloiococcus	Alloiococcus otitis
Candidatus Neoruminococcus faecicola	GCF_904398325.1	2721139	1567	0	Bacteria	Bacillota	Clostridia	Unclassified	Unclassified	Candidatus Neoruminococcus	Unclassified
Streptococcus troglodytae	GCF_002355215.1	1111760	1570	1	Bacteria	Bacillota	Bacilli	Lactobacillales	Streptococcaceae	Streptococcus	Unclassified
Candidatus Gallimonas intestinalis	GCF_904394655.1	2720813	1570	0	Bacteria	Bacillota	Clostridia	Unclassified	Unclassified	Candidatus Gallimonas	Unclassified
Thermosipho atlanticus DSM 15807	GCF_900129985.1	1123380	1571	0	Bacteria	Thermotogae	Thermotogae	Thermotogales	Fervidobacteriaceae	Thermosipho	Thermosipho atlanticus
Campylobacter jejuni subsp. jejuni NCTC 11168 = ATCC 700819	GCF_000009085.1	192222	1572	0	Bacteria	Pseudomonadota	Epsilonproteobacteria	Campylobacterales	Campylobacteraceae	Campylobacter	Campylobacter jejuni
Helicobacter cynogastricus	GCF_900197855.1	329937	1572	0	Bacteria	Pseudomonadota	Epsilonproteobacteria	Campylobacterales	Helicobacteraceae	Helicobacter	Unclassified
Porphyromonas gingivicanis	GCF_000769135.1	266762	1572	0	Bacteria	Bacteroidota	Bacteroidia	Bacteroidales	Porphyromonadaceae	Porphyromonas	Unclassified
Spiroplasma poulsonii	GCF_009866525.1	2138	1572	0	Bacteria	Tenericutes	Mollicutes	Entomoplasmatales	Spiroplasmataceae	Spiroplasma	Unclassified
Campylobacter lanienae	GCF_902385725.1	75658	1573	0	Bacteria	Pseudomonadota	Epsilonproteobacteria	Campylobacterales	Campylobacteraceae	Campylobacter	Unclassified
Leuconostoc lactis	GCF_015551285.1	1246	1575	0	Bacteria	Bacillota	Bacilli	Lactobacillales	Lactobacillaceae	Leuconostoc	Unclassified
Campylobacter hominis ATCC BAA-381	GCF_000017585.1	360107	1576	0	Bacteria	Pseudomonadota	Epsilonproteobacteria	Campylobacterales	Campylobacteraceae	Campylobacter	Campylobacter hominis
Gemella morbillorum	GCF_009730315.1	29391	1576	0	Bacteria	Bacillota	Bacilli	Bacillales	Unclassified	Gemella	Unclassified
Streptococcus peroris ATCC 700780	GCF_000187585.1	888746	1577	0	Bacteria	Bacillota	Bacilli	Lactobacillales	Streptococcaceae	Streptococcus	Streptococcus peroris
Melissococcus plutonius S1	GCF_000747585.1	1385937	1580	0	Bacteria	Bacillota	Bacilli	Lactobacillales	Enterococcaceae	Melissococcus	Melissococcus plutonius
Limosilactobacillus coleohominis 101-4-CHN	GCF_000161935.1	575594	1581	1	Bacteria	Bacillota	Bacilli	Lactobacillales	Lactobacillaceae	Limosilactobacillus	Limosilactobacillus coleohominis
Eubacterium pyruvativorans	GCF_902755535.1	155865	1581	0	Bacteria	Bacillota	Clostridia	Eubacteriales	Eubacteriaceae	Eubacterium	Unclassified
Bartonella elizabethae	GCF_900638615.1	807	1581	0	Bacteria	Pseudomonadota	Alphaproteobacteria	Hyphomicrobiales	Bartonellaceae	Bartonella	Unclassified
Mesomycoplasma conjunctivae	GCF_900660555.1	45361	1581	0	Bacteria	Tenericutes	Mollicutes	Mycoplasmatales	Mycoplasmataceae	Mesomycoplasma	Unclassified
Lawsonella clevelandensis	GCF_001281505.1	1528099	1582	0	Bacteria	Actinomycetota	Actinomycetes	Corynebacteriales	Lawsonellaceae	Lawsonella	Unclassified
Ligilactobacillus hayakitensis DSM 18933 = JCM 14209	GCF_001434455.1	1423755	1582	0	Bacteria	Bacillota	Bacilli	Lactobacillales	Lactobacillaceae	Ligilactobacillus	Ligilactobacillus hayakitensis
Actinomyces pacaensis	GCF_900120245.1	1852377	1583	1	Bacteria	Actinomycetota	Actinomycetes	Actinomycetales	Actinomycetaceae	Actinomyces	Unclassified
Francisella tularensis subsp. tularensis SCHU S4	GCF_000008985.1	177416	1583	0	Bacteria	Pseudomonadota	Gammaproteobacteria	Thiotrichales	Francisellaceae	Francisella	Francisella tularensis
Thermocrinis albus DSM 14484	GCF_000025605.1	638303	1583	0	Bacteria	Aquificae	Aquificae	Aquificales	Aquificaceae	Thermocrinis	Thermocrinis albus
Campylobacter armoricus	GCF_013372105.1	2505970	1584	0	Bacteria	Pseudomonadota	Epsilonproteobacteria	Campylobacterales	Campylobacteraceae	Campylobacter	Unclassified
Peptoniphilus phoceensis	GCF_001517665.2	1720298	1584	0	Bacteria	Bacillota	Tissierellia	Tissierellales	Peptoniphilaceae	Peptoniphilus	Unclassified
Alloscardovia theropitheci	GCF_004332295.1	2496842	1585	1	Bacteria	Actinomycetota	Actinomycetes	Bifidobacteriales	Bifidobacteriaceae	Alloscardovia	Unclassified
Leuconostoc garlicum	GCF_001998805.1	255248	1585	0	Bacteria	Bacillota	Bacilli	Lactobacillales	Lactobacillaceae	Leuconostoc	Unclassified
Helicobacter brantae	GCF_003364205.1	375927	1586	1	Bacteria	Pseudomonadota	Epsilonproteobacteria	Campylobacterales	Helicobacteraceae	Helicobacter	Unclassified
Chlorobium phaeovibrioides	GCF_008586845.1	1094	1586	0	Bacteria	Chlorobi	Chlorobia	Chlorobiales	Chlorobiaceae	Chlorobium	Unclassified
Campylobacter iguaniorum	GCF_001643995.1	1244531	1588	0	Bacteria	Pseudomonadota	Epsilonproteobacteria	Campylobacterales	Campylobacteraceae	Campylobacter	Unclassified
Leuconostoc fallax	GCF_004354645.1	1251	1588	0	Bacteria	Bacillota	Bacilli	Lactobacillales	Lactobacillaceae	Leuconostoc	Unclassified
Fenollaria massiliensis	GCF_000312505.2	938288	1588	0	Bacteria	Bacillota	Clostridia	Eubacteriales	Unclassified	Fenollaria	Unclassified
Campylobacter ornithocola	GCF_013201605.1	1848766	1589	0	Bacteria	Pseudomonadota	Epsilonproteobacteria	Campylobacterales	Campylobacteraceae	Campylobacter	Unclassified
Weissella soli	GCF_007954545.1	155866	1590	2	Bacteria	Bacillota	Bacilli	Lactobacillales	Lactobacillaceae	Weissella	Unclassified
Lactobacillus delbrueckii	GCF_015377785.1	1584	1591	0	Bacteria	Bacillota	Bacilli	Lactobacillales	Lactobacillaceae	Lactobacillus	Unclassified
Bifidobacterium choloepi	GCF_010667615.1	2614131	1592	0	Bacteria	Actinomycetota	Actinomycetes	Bifidobacteriales	Bifidobacteriaceae	Bifidobacterium	Unclassified
Mogibacterium timidum	GCF_013394805.1	35519	1592	0	Bacteria	Bacillota	Clostridia	Eubacteriales	Eubacteriales Family XIII. Incertae Sedis	Mogibacterium	Unclassified
Candidatus Thioglobus autotrophicus	GCF_001293165.1	1705394	1593	0	Bacteria	Pseudomonadota	Gammaproteobacteria	Unclassified	Unclassified	Candidatus Thioglobus	Unclassified
Campylobacter peloridis	GCF_014931075.1	488546	1595	0	Bacteria	Pseudomonadota	Epsilonproteobacteria	Campylobacterales	Campylobacteraceae	Campylobacter	Unclassified
Campylobacter upsaliensis RM3940	GCF_013372245.1	1031733	1595	0	Bacteria	Pseudomonadota	Epsilonproteobacteria	Campylobacterales	Campylobacteraceae	Campylobacter	Campylobacter upsaliensis
Lactovum miscens	GCF_014202895.1	190387	1595	0	Bacteria	Bacillota	Bacilli	Lactobacillales	Streptococcaceae	Lactovum	Unclassified
Bartonella florencae	GCF_000312525.1	928210	1596	0	Bacteria	Pseudomonadota	Alphaproteobacteria	Hyphomicrobiales	Bartonellaceae	Bartonella	Unclassified
Spiroplasma citri	GCF_013113755.1	2133	1597	1	Bacteria	Tenericutes	Mollicutes	Entomoplasmatales	Spiroplasmataceae	Spiroplasma	Unclassified
Bartonella vinsonii	GCF_900638635.1	33047	1597	0	Bacteria	Pseudomonadota	Alphaproteobacteria	Hyphomicrobiales	Bartonellaceae	Bartonella	Unclassified
Thermocrinis ruber	GCF_000512735.1	75906	1597	0	Bacteria	Aquificae	Aquificae	Aquificales	Aquificaceae	Thermocrinis	Unclassified
Fusobacterium massiliense	GCF_902376175.1	1852365	1600	0	Bacteria	Fusobacteria	Fusobacteriia	Fusobacteriales	Fusobacteriaceae	Fusobacterium	Unclassified
Peptoniphilus catoniae	GCF_901447155.2	1660341	1601	1	Bacteria	Bacillota	Tissierellia	Tissierellales	Peptoniphilaceae	Peptoniphilus	Unclassified
Gemella sanguinis	GCF_009730295.1	84135	1601	0	Bacteria	Bacillota	Bacilli	Bacillales	Unclassified	Gemella	Unclassified
Porphyromonas catoniae F0037	GCF_000318215.2	1127696	1601	0	Bacteria	Bacteroidota	Bacteroidia	Bacteroidales	Porphyromonadaceae	Porphyromonas	Porphyromonas catoniae
Ezakiella coagulans	GCF_003096635.1	46507	1602	1	Bacteria	Bacillota	Tissierellia	Unclassified	Unclassified	Ezakiella	Unclassified
Bartonella rattaustraliani AUST/NH4	GCF_000312565.1	1205681	1603	0	Bacteria	Pseudomonadota	Alphaproteobacteria	Hyphomicrobiales	Bartonellaceae	Bartonella	Bartonella rattaustraliani
Actinomyces marseillensis	GCF_900155605.1	1852376	1606	1	Bacteria	Actinomycetota	Actinomycetes	Actinomycetales	Actinomycetaceae	Actinomyces	Unclassified
Filifactor alocis ATCC 35896	GCF_000163895.2	546269	1606	0	Bacteria	Bacillota	Clostridia	Eubacteriales	Peptostreptococcaceae	Filifactor	Filifactor alocis
Moraxella catarrhalis BBH18	GCF_000092265.1	1236608	1606	0	Bacteria	Pseudomonadota	Gammaproteobacteria	Moraxellales	Moraxellaceae	Moraxella	Moraxella catarrhalis
Mogibacterium pumilum	GCF_002243385.1	86332	1607	0	Bacteria	Bacillota	Clostridia	Eubacteriales	Eubacteriales Family XIII. Incertae Sedis	Mogibacterium	Unclassified
Candidatus Aquiluna sp. UB-MaderosW2red	GCF_900100865.1	1855377	1609	0	Bacteria	Actinomycetota	Actinomycetes	Micrococcales	Microbacteriaceae	Aquiluna	Unclassified
Helicobacter suis	GCF_013374155.1	104628	1609	0	Bacteria	Pseudomonadota	Epsilonproteobacteria	Campylobacterales	Helicobacteraceae	Helicobacter	Unclassified
Fructobacillus tropaeoli	GCF_001047135.2	709323	1610	0	Bacteria	Bacillota	Bacilli	Lactobacillales	Lactobacillaceae	Fructobacillus	Unclassified
Porphyromonas asaccharolytica DSM 20707	GCF_000212375.1	879243	1611	1	Bacteria	Bacteroidota	Bacteroidia	Bacteroidales	Porphyromonadaceae	Porphyromonas	Porphyromonas asaccharolytica
Corynebacterium caspium DSM 44850	GCF_000379705.1	1121355	1611	0	Bacteria	Actinomycetota	Actinomycetes	Corynebacteriales	Corynebacteriaceae	Corynebacterium	Corynebacterium caspium
Gemella cuniculi DSM 15828	GCF_000425665.1	1121914	1613	0	Bacteria	Bacillota	Bacilli	Bacillales	Unclassified	Gemella	Gemella cuniculi
Oenococcus sicerae	GCF_004102045.2	2203724	1613	0	Bacteria	Bacillota	Bacilli	Lactobacillales	Lactobacillaceae	Oenococcus	Unclassified
Lactococcus termiticola	GCF_003116835.1	2169526	1614	0	Bacteria	Bacillota	Bacilli	Lactobacillales	Streptococcaceae	Lactococcus	Unclassified
Helicobacter winghamensis	GCF_014931175.1	157268	1615	1	Bacteria	Pseudomonadota	Epsilonproteobacteria	Campylobacterales	Helicobacteraceae	Helicobacter	Unclassified
Actinobacillus delphinicola	GCF_900638385.1	51161	1616	0	Bacteria	Pseudomonadota	Gammaproteobacteria	Pasteurellales	Pasteurellaceae	Actinobacillus	Unclassified
Candidatus Geddesella stercoravicola	GCF_904398665.1	2720834	1617	0	Bacteria	Bacillota	Clostridia	Unclassified	Unclassified	Candidatus Geddesella	Unclassified
Helicobacter equorum	GCF_900198655.1	361872	1617	0	Bacteria	Pseudomonadota	Epsilonproteobacteria	Campylobacterales	Helicobacteraceae	Helicobacter	Unclassified
Thermodesulfobacterium geofontis OPF15	GCF_000215975.1	795359	1618	0	Bacteria	Thermodesulfobacteria	Thermodesulfobacteria	Thermodesulfobacteriales	Thermodesulfobacteriaceae	Thermodesulfobacterium	Thermodesulfobacterium geofontis
Dolosicoccus paucivorans	GCF_002871385.1	84521	1619	0	Bacteria	Bacillota	Bacilli	Lactobacillales	Aerococcaceae	Dolosicoccus	Unclassified
Helcococcus ovis	GCF_004524755.1	72026	1621	0	Bacteria	Bacillota	Tissierellia	Tissierellales	Peptoniphilaceae	Helcococcus	Unclassified
Helicobacter bizzozeronii	GCF_900195275.1	56877	1621	0	Bacteria	Pseudomonadota	Epsilonproteobacteria	Campylobacterales	Helicobacteraceae	Helicobacter	Unclassified
Oenococcus oeni PSU-1	GCF_000014385.1	203123	1621	0	Bacteria	Bacillota	Bacilli	Lactobacillales	Lactobacillaceae	Oenococcus	Oenococcus oeni
Vaginisenegalia massiliensis	GCF_900604935.1	2058294	1621	0	Bacteria	Bacillota	Bacilli	Lactobacillales	Aerococcaceae	Vaginisenegalia	Unclassified
Phorcysia thermohydrogeniphila	GCF_004339575.1	936138	1623	0	Bacteria	Aquificae	Aquificae	Desulfurobacteriales	Desulfurobacteriaceae	Phorcysia	Unclassified
Aerococcus urinaehominis	GCF_001543245.1	128944	1624	1	Bacteria	Bacillota	Bacilli	Lactobacillales	Aerococcaceae	Aerococcus	Unclassified
Lagierella massiliensis	GCF_902375645.1	1689303	1625	1	Bacteria	Bacillota	Tissierellia	Tissierellales	Peptoniphilaceae	Lagierella	Unclassified
Anaerococcus senegalensis	GCF_902374885.1	1288120	1626	0	Bacteria	Bacillota	Tissierellia	Tissierellales	Peptoniphilaceae	Anaerococcus	Unclassified
Polynucleobacter victoriensis	GCF_900187875.1	2049319	1626	0	Bacteria	Pseudomonadota	Betaproteobacteria	Burkholderiales	Burkholderiaceae	Polynucleobacter	Unclassified
Porphyromonas pasteri	GCF_014647755.1	1583331	1627	0	Bacteria	Bacteroidota	Bacteroidia	Bacteroidales	Porphyromonadaceae	Porphyromonas	Unclassified
Bifidobacterium thermophilum	GCF_902385935.1	33905	1628	0	Bacteria	Actinomycetota	Actinomycetes	Bifidobacteriales	Bifidobacteriaceae	Bifidobacterium	Unclassified
Limosilactobacillus frumenti	GCF_008876665.1	104955	1628	0	Bacteria	Bacillota	Bacilli	Lactobacillales	Lactobacillaceae	Limosilactobacillus	Unclassified
Peptoniphilus obesi	GCF_902374715.1	1472765	1629	1	Bacteria	Bacillota	Tissierellia	Tissierellales	Peptoniphilaceae	Peptoniphilus	Unclassified
Oecophyllibacter saccharovorans	GCF_006542375.1	2558360	1629	0	Bacteria	Pseudomonadota	Alphaproteobacteria	Rhodospirillales	Acetobacteraceae	Oecophyllibacter	Unclassified
Bifidobacterium asteroides	GCF_009683175.1	1684	1632	2	Bacteria	Actinomycetota	Actinomycetes	Bifidobacteriales	Bifidobacteriaceae	Bifidobacterium	Unclassified
Streptococcus phocae	GCF_001302265.1	119224	1633	0	Bacteria	Bacillota	Bacilli	Lactobacillales	Streptococcaceae	Streptococcus	Unclassified
Porphyromonas circumdentaria	GCF_900167105.1	29524	1635	0	Bacteria	Bacteroidota	Bacteroidia	Bacteroidales	Porphyromonadaceae	Porphyromonas	Unclassified
Eubacterium coprostanoligenes	GCF_900167205.1	290054	1635	0	Bacteria	Bacillota	Clostridia	Eubacteriales	Eubacteriaceae	Eubacterium	Unclassified
Pauljensenia hongkongensis	GCF_001746855.1	178339	1635	0	Bacteria	Actinomycetota	Actinomycetes	Actinomycetales	Actinomycetaceae	Pauljensenia	Unclassified
Pseudoscardovia suis	GCF_002797875.1	987063	1635	0	Bacteria	Actinomycetota	Actinomycetes	Bifidobacteriales	Bifidobacteriaceae	Pseudoscardovia	Unclassified
Streptococcus infantis	GCF_015546995.1	68892	1635	0	Bacteria	Bacillota	Bacilli	Lactobacillales	Streptococcaceae	Streptococcus	Unclassified
Vespertiliibacter pulmonis	GCF_013377275.1	1443036	1635	0	Bacteria	Pseudomonadota	Gammaproteobacteria	Pasteurellales	Pasteurellaceae	Vespertiliibacter	Unclassified
Basilea psittacipulmonis DSM 24701	GCF_000743945.1	1072685	1637	0	Bacteria	Pseudomonadota	Betaproteobacteria	Burkholderiales	Alcaligenaceae	Basilea	Basilea psittacipulmonis
Rickettsiella massiliensis 20B	GCF_000257395.1	1156986	1638	0	Bacteria	Pseudomonadota	Gammaproteobacteria	Legionellales	Coxiellaceae	Rickettsiella	Rickettsiella massiliensis
Desulfurobacterium indicum	GCF_001968985.1	1914305	1639	0	Bacteria	Aquificae	Aquificae	Desulfurobacteriales	Desulfurobacteriaceae	Desulfurobacterium	Unclassified
Gemella haemolysans	GCF_900638055.1	1379	1640	1	Bacteria	Bacillota	Bacilli	Bacillales	Unclassified	Gemella	Unclassified
Prevotella dentasini JCM 15908	GCF_000614065.1	1236509	1640	0	Bacteria	Bacteroidota	Bacteroidia	Bacteroidales	Prevotellaceae	Prevotella	Prevotella dentasini
Francisella opportunistica	GCF_003347095.1	2016517	1641	1	Bacteria	Pseudomonadota	Gammaproteobacteria	Thiotrichales	Francisellaceae	Francisella	Unclassified
Cephaloticoccus capnophilus	GCF_001580045.1	1548208	1641	0	Bacteria	Verrucomicrobia	Opitutae	Opitutales	Opitutaceae	Cephaloticoccus	Unclassified
Hydrogenothermus marinus	GCF_003688665.1	133270	1641	0	Bacteria	Aquificae	Aquificae	Aquificales	Hydrogenothermaceae	Hydrogenothermus	Unclassified
Bifidobacterium pseudolongum	GCF_009911435.1	1694	1642	0	Bacteria	Actinomycetota	Actinomycetes	Bifidobacteriales	Bifidobacteriaceae	Bifidobacterium	Unclassified
Bifidobacterium thermacidophilum subsp. thermacidophilum DSM 15837	GCF_000771005.1	1121111	1643	0	Bacteria	Actinomycetota	Actinomycetes	Bifidobacteriales	Bifidobacteriaceae	Bifidobacterium	Bifidobacterium thermacidophilum
Erysipelothrix rhusiopathiae str. Fujisawa	GCF_000270085.1	650150	1643	0	Bacteria	Bacillota	Erysipelotrichia	Erysipelotrichales	Erysipelotrichaceae	Erysipelothrix	Erysipelothrix rhusiopathiae
Galliscardovia ingluviei	GCF_014635685.1	1769422	1643	0	Bacteria	Actinomycetota	Actinomycetes	Bifidobacteriales	Bifidobacteriaceae	Galliscardovia	Unclassified
Helicobacter pullorum	GCF_904378085.1	35818	1645	1	Bacteria	Pseudomonadota	Epsilonproteobacteria	Campylobacterales	Helicobacteraceae	Helicobacter	Unclassified
Dellaglioa algida	GCF_007922675.1	105612	1646	0	Bacteria	Bacillota	Bacilli	Lactobacillales	Lactobacillaceae	Dellaglioa	Unclassified
Bifidobacterium anseris	GCF_002860345.1	2020963	1647	1	Bacteria	Actinomycetota	Actinomycetes	Bifidobacteriales	Bifidobacteriaceae	Bifidobacterium	Unclassified
Sulfurivirga caldicuralii	GCF_900141795.1	364032	1647	1	Bacteria	Pseudomonadota	Gammaproteobacteria	Thiotrichales	Piscirickettsiaceae	Sulfurivirga	Unclassified
Latilactobacillus graminis	GCF_009025875.1	60519	1647	0	Bacteria	Bacillota	Bacilli	Lactobacillales	Lactobacillaceae	Latilactobacillus	Unclassified
Slackia faecicanis	GCF_003725295.1	255723	1647	0	Bacteria	Actinomycetota	Coriobacteriia	Eggerthellales	Eggerthellaceae	Slackia	Unclassified
Varibaculum vaginae	GCF_900604285.1	2364797	1647	0	Bacteria	Actinomycetota	Actinomycetes	Actinomycetales	Actinomycetaceae	Varibaculum	Unclassified
Peptoniphilus senegalensis	GCF_902374975.1	1465757	1649	0	Bacteria	Bacillota	Tissierellia	Tissierellales	Peptoniphilaceae	Peptoniphilus	Unclassified
Bartonella massiliensis	GCF_902150025.1	929795	1650	0	Bacteria	Pseudomonadota	Alphaproteobacteria	Hyphomicrobiales	Bartonellaceae	Bartonella	Unclassified
Campylobacter estrildidarum	GCF_005406205.1	2040646	1650	0	Bacteria	Pseudomonadota	Epsilonproteobacteria	Campylobacterales	Campylobacteraceae	Campylobacter	Unclassified
Rappaport israeli	GCF_001888055.1	1839807	1651	0	Bacteria	Pseudomonadota	Gammaproteobacteria	Cardiobacteriales	Cardiobacteriaceae	Rappaport	Unclassified
Thermodesulfobacterium hydrogeniphilum	GCF_000746255.1	161156	1651	0	Bacteria	Thermodesulfobacteria	Thermodesulfobacteria	Thermodesulfobacteriales	Thermodesulfobacteriaceae	Thermodesulfobacterium	Unclassified
Thermanaerovibrio velox DSM 12556	GCF_000237825.1	926567	1652	0	Bacteria	Synergistetes	Synergistia	Synergistales	Synergistaceae	Thermanaerovibrio	Thermanaerovibrio velox
Brackiella oedipodis DSM 13743	GCF_000621025.1	1121118	1653	0	Bacteria	Pseudomonadota	Betaproteobacteria	Burkholderiales	Alcaligenaceae	Brackiella	Brackiella oedipodis
Actinotignum sanguinis	GCF_003957255.1	1445614	1654	2	Bacteria	Actinomycetota	Actinomycetes	Actinomycetales	Actinomycetaceae	Actinotignum	Unclassified
Limosilactobacillus vaginalis	GCF_009362935.1	1633	1655	0	Bacteria	Bacillota	Bacilli	Lactobacillales	Lactobacillaceae	Limosilactobacillus	Unclassified
Ndongobacter massiliensis	GCF_900120375.1	1871025	1655	0	Bacteria	Bacillota	Unclassified	Unclassified	Unclassified	Ndongobacter	Unclassified
Dehalogenimonas lykanthroporepellens BL-DC-9	GCF_000143165.1	552811	1656	1	Bacteria	Chloroflexi	Dehalococcoidia	Unclassified	Unclassified	Dehalogenimonas	Dehalogenimonas lykanthroporepellens
Nosocomiicoccus massiliensis	GCF_002871345.1	1232430	1656	1	Bacteria	Bacillota	Bacilli	Bacillales	Staphylococcaceae	Nosocomiicoccus	Unclassified
Thiomicrospira cyclica ALM1	GCF_000214825.1	717773	1657	1	Bacteria	Pseudomonadota	Gammaproteobacteria	Thiotrichales	Piscirickettsiaceae	Thiomicrospira	Thiomicrospira cyclica
Bartonella krasnovii	GCF_003606345.3	2267275	1657	0	Bacteria	Pseudomonadota	Alphaproteobacteria	Hyphomicrobiales	Bartonellaceae	Bartonella	Unclassified
Bombilactobacillus mellifer	GCF_000970795.1	1218492	1657	0	Bacteria	Bacillota	Bacilli	Lactobacillales	Lactobacillaceae	Bombilactobacillus	Unclassified
Helicobacter himalayensis	GCF_001602095.1	1591088	1658	0	Bacteria	Pseudomonadota	Epsilonproteobacteria	Campylobacterales	Helicobacteraceae	Helicobacter	Unclassified
Mogibacterium diversum	GCF_002998925.1	114527	1658	0	Bacteria	Bacillota	Clostridia	Eubacteriales	Eubacteriales Family XIII. Incertae Sedis	Mogibacterium	Unclassified
Lactobacillus helsingborgensis	GCF_003173695.1	1218494	1659	1	Bacteria	Bacillota	Bacilli	Lactobacillales	Lactobacillaceae	Lactobacillus	Unclassified
Bartonella queenslandensis AUST/NH15	GCF_000312585.1	1221525	1660	0	Bacteria	Pseudomonadota	Alphaproteobacteria	Hyphomicrobiales	Bartonellaceae	Bartonella	Bartonella queenslandensis
Allobaculum stercoricanis DSM 13633	GCF_000384195.1	1050201	1661	0	Bacteria	Bacillota	Erysipelotrichia	Erysipelotrichales	Erysipelotrichaceae	Allobaculum	Allobaculum stercoricanis
Anaerococcus nagyae	GCF_003433955.1	1755241	1662	0	Bacteria	Bacillota	Tissierellia	Tissierellales	Peptoniphilaceae	Anaerococcus	Unclassified
Sulfurihydrogenibium subterraneum DSM 15120	GCF_000619805.1	1123325	1662	0	Bacteria	Aquificae	Aquificae	Aquificales	Hydrogenothermaceae	Sulfurihydrogenibium	Sulfurihydrogenibium subterraneum
Actinomyces bouchesdurhonensis	GCF_900128465.1	1852361	1663	1	Bacteria	Actinomycetota	Actinomycetes	Actinomycetales	Actinomycetaceae	Actinomyces	Unclassified
cyanobacterium endosymbiont of Epithemia turgida isolate EtSB Lake Yunoko	GCF_000829235.1	1228987	1664	0	Bacteria	Cyanobacteria	Unclassified	Unclassified	Unclassified	Unclassified	cyanobacterium endosymbiont of Epithemia turgida
Hippea maritima DSM 10411	GCF_000194135.1	760142	1665	0	Bacteria	Pseudomonadota	Deltaproteobacteria	Desulfurellales	Desulfurellaceae	Hippea	Hippea maritima
Actinomyces urinae	GCF_900119695.1	1689268	1666	1	Bacteria	Actinomycetota	Actinomycetes	Actinomycetales	Actinomycetaceae	Actinomyces	Unclassified
Haploplasma axanthum	GCF_900660745.1	29552	1666	0	Bacteria	Tenericutes	Mollicutes	Acholeplasmatales	Acholeplasmataceae	Haploplasma	Unclassified
Leuconostoc holzapfelii	GCF_012396485.1	434464	1666	0	Bacteria	Bacillota	Bacilli	Lactobacillales	Lactobacillaceae	Leuconostoc	Unclassified
Porphyromonas endodontalis	GCF_900454815.1	28124	1666	0	Bacteria	Bacteroidota	Bacteroidia	Bacteroidales	Porphyromonadaceae	Porphyromonas	Unclassified
Sulfurihydrogenibium azorense Az-Fu1	GCF_000021545.1	204536	1666	0	Bacteria	Aquificae	Aquificae	Aquificales	Hydrogenothermaceae	Sulfurihydrogenibium	Sulfurihydrogenibium azorense
Thermovibrio guaymasensis	GCF_003633715.1	240167	1668	0	Bacteria	Aquificae	Aquificae	Desulfurobacteriales	Desulfurobacteriaceae	Thermovibrio	Unclassified
Peptoniphilus vaginalis	GCF_900176605.1	1756987	1669	1	Bacteria	Bacillota	Tissierellia	Tissierellales	Peptoniphilaceae	Peptoniphilus	Unclassified
Campylobacter aviculae	GCF_005406215.1	2040645	1671	0	Bacteria	Pseudomonadota	Epsilonproteobacteria	Campylobacterales	Campylobacteraceae	Campylobacter	Unclassified
Candidatus Glomeribacter gigasporarum BEG34	GCF_000227585.1	1070319	1672	1	Bacteria	Pseudomonadota	Betaproteobacteria	Burkholderiales	Burkholderiaceae	Candidatus Glomeribacter	Candidatus Glomeribacter gigasporarum
Peptoniphilus urinimassiliensis	GCF_900155585.1	1871017	1672	0	Bacteria	Bacillota	Tissierellia	Tissierellales	Peptoniphilaceae	Peptoniphilus	Unclassified
Facklamia hominis	GCF_002861185.1	178214	1673	1	Bacteria	Bacillota	Bacilli	Lactobacillales	Aerococcaceae	Facklamia	Unclassified
Pajaroellobacter abortibovis	GCF_001931505.1	1882918	1673	0	Bacteria	Pseudomonadota	Deltaproteobacteria	Myxococcales	Polyangiaceae	Pajaroellobacter	Unclassified
Streptococcus parasuis	GCF_004283785.1	1501662	1674	0	Bacteria	Bacillota	Bacilli	Lactobacillales	Streptococcaceae	Streptococcus	Unclassified
Spiribacter salinus M19-40	GCF_000319575.2	1260251	1676	0	Bacteria	Pseudomonadota	Gammaproteobacteria	Chromatiales	Ectothiorhodospiraceae	Spiribacter	Spiribacter salinus
Bifidobacterium mongoliense	GCF_003788965.1	518643	1679	1	Bacteria	Actinomycetota	Actinomycetes	Bifidobacteriales	Bifidobacteriaceae	Bifidobacterium	Unclassified
Bombilactobacillus bombi	GCF_003522965.1	1303590	1679	0	Bacteria	Bacillota	Bacilli	Lactobacillales	Lactobacillaceae	Bombilactobacillus	Unclassified
Candidatus Neoanaerotignum galli	GCF_904381335.1	2721135	1679	0	Bacteria	Bacillota	Clostridia	Unclassified	Unclassified	Candidatus Neoanaerotignum	Unclassified
Arcanobacterium bovis	GCF_004331995.1	2529275	1680	2	Bacteria	Actinomycetota	Actinomycetes	Actinomycetales	Actinomycetaceae	Arcanobacterium	Unclassified
Leuconostoc gasicomitatum	GCF_013403485.1	115778	1680	1	Bacteria	Bacillota	Bacilli	Lactobacillales	Lactobacillaceae	Leuconostoc	Unclassified
Pontimonas salivibrio	GCF_002950575.1	1159327	1680	0	Bacteria	Actinomycetota	Actinomycetes	Micrococcales	Microbacteriaceae	Pontimonas	Unclassified
Ligilactobacillus saerimneri	GCF_013487945.1	228229	1680	0	Bacteria	Bacillota	Bacilli	Lactobacillales	Lactobacillaceae	Ligilactobacillus	Unclassified
Bifidobacterium criceti	GCF_002286935.1	1960969	1681	0	Bacteria	Actinomycetota	Actinomycetes	Bifidobacteriales	Bifidobacteriaceae	Bifidobacterium	Unclassified
Candidatus Nitrosacidococcus tergens	GCF_902810445.1	553981	1681	0	Bacteria	Pseudomonadota	Gammaproteobacteria	Chromatiales	Chromatiaceae	Candidatus Nitrosacidococcus	Unclassified
Lebetimonas natsushimae	GCF_002335445.1	1936991	1682	1	Bacteria	Pseudomonadota	Epsilonproteobacteria	Nautiliales	Nautiliaceae	Lebetimonas	Unclassified
Candidatus Thioglobus sp. NP1	GCF_003326015.1	2508687	1682	0	Bacteria	Pseudomonadota	Gammaproteobacteria	Unclassified	Unclassified	Candidatus Thioglobus	Unclassified
Helicobacter aurati	GCF_900198645.1	137778	1683	0	Bacteria	Pseudomonadota	Epsilonproteobacteria	Campylobacterales	Helicobacteraceae	Helicobacter	Unclassified
Hydrogenobacter hydrogenophilus	GCF_900215655.1	35835	1683	0	Bacteria	Aquificae	Aquificae	Aquificales	Aquificaceae	Hydrogenobacter	Unclassified
Lapidilactobacillus concavus DSM 17758	GCF_001435835.1	1423735	1683	0	Bacteria	Bacillota	Bacilli	Lactobacillales	Lactobacillaceae	Lapidilactobacillus	Lapidilactobacillus concavus
Megasphaera micronuciformis F0359	GCF_000165735.1	706434	1685	0	Bacteria	Bacillota	Negativicutes	Veillonellales	Veillonellaceae	Megasphaera	Megasphaera micronuciformis
Paracholeplasma brassicae	GCF_000967915.1	61635	1685	0	Bacteria	Tenericutes	Mollicutes	Acholeplasmatales	Acholeplasmataceae	Paracholeplasma	Unclassified
Collinsella phocaeensis	GCF_900119895.1	1871016	1686	0	Bacteria	Actinomycetota	Coriobacteriia	Coriobacteriales	Coriobacteriaceae	Collinsella	Unclassified
Neisseria cinerea	GCF_016028715.1	483	1686	0	Bacteria	Pseudomonadota	Betaproteobacteria	Neisseriales	Neisseriaceae	Neisseria	Unclassified
Streptococcus milleri	GCF_900636525.1	33040	1686	0	Bacteria	Bacillota	Bacilli	Lactobacillales	Streptococcaceae	Streptococcus	Unclassified
Streptococcus macedonicus	GCF_015539085.1	59310	1687	1	Bacteria	Bacillota	Bacilli	Lactobacillales	Streptococcaceae	Streptococcus	Unclassified
Candidatus Rhabdochlamydia sp. T3358	GCF_901000775.1	2099795	1687	0	Bacteria	Chlamydiae	Chlamydiia	Parachlamydiales	Rhabdochlamydiaceae	Candidatus Rhabdochlamydia	Unclassified
Candidatus Tokpelaia sp.	GCF_008636115.1	2233777	1688	1	Bacteria	Pseudomonadota	Alphaproteobacteria	Hyphomicrobiales	Unclassified	Candidatus Tokpelaia	Unclassified
Limosilactobacillus gastricus	GCF_009648555.1	227942	1688	1	Bacteria	Bacillota	Bacilli	Lactobacillales	Lactobacillaceae	Limosilactobacillus	Unclassified
Slackia exigua ATCC 700122	GCF_000162875.1	649764	1688	1	Bacteria	Actinomycetota	Coriobacteriia	Eggerthellales	Eggerthellaceae	Slackia	Slackia exigua
Porphyromonas crevioricanis	GCF_900476255.1	393921	1688	0	Bacteria	Bacteroidota	Bacteroidia	Bacteroidales	Porphyromonadaceae	Porphyromonas	Unclassified
Brockia lithotrophica	GCF_003633725.1	933949	1689	0	Bacteria	Bacillota	Bacilli	Bacillales	Bacillales Family X. Incertae Sedis	Brockia	Unclassified
Campylobacter corcagiensis	GCF_014931055.1	1448857	1689	0	Bacteria	Pseudomonadota	Epsilonproteobacteria	Campylobacterales	Campylobacteraceae	Campylobacter	Unclassified
Aquifex aeolicus VF5	GCF_000008625.1	224324	1690	0	Bacteria	Aquificae	Aquificae	Aquificales	Aquificaceae	Aquifex	Aquifex aeolicus
Streptococcus thermophilus JIM 8232	GCF_000253395.1	1051074	1691	1	Bacteria	Bacillota	Bacilli	Lactobacillales	Streptococcaceae	Streptococcus	Streptococcus thermophilus
Campylobacter taeniopygiae	GCF_005406225.1	2040647	1691	0	Bacteria	Pseudomonadota	Epsilonproteobacteria	Campylobacterales	Campylobacteraceae	Campylobacter	Unclassified
Streptococcus chosunense	GCF_003626515.1	2707003	1691	0	Bacteria	Bacillota	Bacilli	Lactobacillales	Streptococcaceae	Streptococcus	Unclassified
Avibacterium endocarditidis	GCF_002921145.1	380674	1692	0	Bacteria	Pseudomonadota	Gammaproteobacteria	Pasteurellales	Pasteurellaceae	Avibacterium	Unclassified
Campylobacter subantarcticus LMG 24374	GCF_000816265.1	1388751	1692	0	Bacteria	Pseudomonadota	Epsilonproteobacteria	Campylobacterales	Campylobacteraceae	Campylobacter	Campylobacter subantarcticus
Thermodesulfobacterium hveragerdense DSM 12571	GCF_000423845.1	1123372	1692	0	Bacteria	Thermodesulfobacteria	Thermodesulfobacteria	Thermodesulfobacteriales	Thermodesulfobacteriaceae	Thermodesulfobacterium	Thermodesulfobacterium hveragerdense
Anaerococcus obesiensis	GCF_016599815.1	1287640	1693	1	Bacteria	Bacillota	Tissierellia	Tissierellales	Peptoniphilaceae	Anaerococcus	Unclassified
Schaalia meyeri	GCF_001262055.1	52773	1693	0	Bacteria	Actinomycetota	Actinomycetes	Actinomycetales	Actinomycetaceae	Schaalia	Unclassified
Campylobacter avium LMG 24591	GCF_002238335.1	522484	1693	0	Bacteria	Pseudomonadota	Epsilonproteobacteria	Campylobacterales	Campylobacteraceae	Campylobacter	Campylobacter avium
Boudabousia liubingyangii	GCF_001907245.1	1921764	1694	0	Bacteria	Actinomycetota	Actinomycetes	Actinomycetales	Actinomycetaceae	Boudabousia	Unclassified
Candidatus Ornithobacterium hominis	GCF_900538225.1	2497989	1694	0	Bacteria	Bacteroidota	Flavobacteriia	Flavobacteriales	Weeksellaceae	Ornithobacterium	Unclassified
Lactobacillus panisapium	GCF_002916935.1	2012495	1695	0	Bacteria	Bacillota	Bacilli	Lactobacillales	Lactobacillaceae	Lactobacillus	Unclassified
Anaerococcus vaginalis	GCF_016127475.1	33037	1696	1	Bacteria	Bacillota	Tissierellia	Tissierellales	Peptoniphilaceae	Anaerococcus	Unclassified
Bifidobacterium bifidum	GCF_016307165.1	1681	1696	0	Bacteria	Actinomycetota	Actinomycetes	Bifidobacteriales	Bifidobacteriaceae	Bifidobacterium	Unclassified
Candidatus Pseudothioglobus singularis PS1	GCF_001281385.1	1125411	1696	0	Bacteria	Pseudomonadota	Gammaproteobacteria	Unclassified	Unclassified	Candidatus Pseudothioglobus	Candidatus Pseudothioglobus singularis
Helicobacter cetorum MIT 00-7128	GCF_000259255.1	182217	1697	2	Bacteria	Pseudomonadota	Epsilonproteobacteria	Campylobacterales	Helicobacteraceae	Helicobacter	Helicobacter cetorum
Actinotignum schaalii	GCF_000724605.1	59505	1697	1	Bacteria	Actinomycetota	Actinomycetes	Actinomycetales	Actinomycetaceae	Actinotignum	Unclassified
Paucilactobacillus kaifaensis	GCF_005405145.1	2559921	1697	0	Bacteria	Bacillota	Bacilli	Lactobacillales	Lactobacillaceae	Paucilactobacillus	Unclassified
Candidatus Cloacimonas acidaminovorans str. Evry	GCF_000146065.2	459349	1698	3	Bacteria	Candidatus Cloacimonetes	Unclassified	Unclassified	Unclassified	Candidatus Cloacimonas	Candidatus Cloacimonas acidaminovorans
Bifidobacterium merycicum	GCF_902791925.1	78345	1698	1	Bacteria	Actinomycetota	Actinomycetes	Bifidobacteriales	Bifidobacteriaceae	Bifidobacterium	Unclassified
Pediococcus pentosaceus	GCF_016126975.1	1255	1698	0	Bacteria	Bacillota	Bacilli	Lactobacillales	Lactobacillaceae	Pediococcus	Unclassified
Peptoniphilus lacydonensis	GCF_900106515.1	1673725	1698	0	Bacteria	Bacillota	Tissierellia	Tissierellales	Peptoniphilaceae	Peptoniphilus	Unclassified
Actinomyces graevenitzii	GCF_002871975.1	55565	1700	1	Bacteria	Actinomycetota	Actinomycetes	Actinomycetales	Actinomycetaceae	Actinomyces	Unclassified
Hippea jasoniae	GCF_000744435.1	944479	1700	0	Bacteria	Pseudomonadota	Deltaproteobacteria	Desulfurellales	Desulfurellaceae	Hippea	Unclassified
Dialister invisus DSM 15470	GCF_000160055.1	592028	1701	0	Bacteria	Bacillota	Negativicutes	Veillonellales	Veillonellaceae	Dialister	Dialister invisus
Lapidilactobacillus dextrinicus	GCF_008831385.1	51664	1701	0	Bacteria	Bacillota	Bacilli	Lactobacillales	Lactobacillaceae	Lapidilactobacillus	Unclassified
Porphyromonas uenonis DSM 23387 = JCM 13868	GCF_000482365.1	1122976	1701	0	Bacteria	Bacteroidota	Bacteroidia	Bacteroidales	Porphyromonadaceae	Porphyromonas	Porphyromonas uenonis
Peptoniphilus pacaensis	GCF_900088125.1	1776390	1702	1	Bacteria	Bacillota	Tissierellia	Tissierellales	Peptoniphilaceae	Peptoniphilus	Unclassified
Peptoniphilus coxii	GCF_001553115.1	755172	1702	0	Bacteria	Bacillota	Tissierellia	Tissierellales	Peptoniphilaceae	Peptoniphilus	Unclassified
Bartonella kosoyi	GCF_003606325.2	2133959	1703	0	Bacteria	Pseudomonadota	Alphaproteobacteria	Hyphomicrobiales	Bartonellaceae	Bartonella	Unclassified
Streptococcus pyogenes M1 GAS	GCF_000006785.2	160490	1703	0	Bacteria	Bacillota	Bacilli	Lactobacillales	Streptococcaceae	Streptococcus	Streptococcus pyogenes
Anaerococcus jeddahensis	GCF_001182725.1	1673719	1704	0	Bacteria	Bacillota	Tissierellia	Tissierellales	Peptoniphilaceae	Anaerococcus	Unclassified
Fusobacterium russii ATCC 25533	GCF_000381725.1	1278306	1706	0	Bacteria	Fusobacteria	Fusobacteriia	Fusobacteriales	Fusobacteriaceae	Fusobacterium	Fusobacterium russii
Candidatus Cryosericum hinesii	GCF_003570965.1	2290915	1708	0	Bacteria	Candidatus Cryosericota	Candidatus Cryosericia	Candidatus Cryosericales	Candidatus Cryosericaceae	Candidatus Cryosericum	Unclassified
Candidatus Methylopumilus turicensis	GCF_000953015.1	1581680	1709	0	Bacteria	Pseudomonadota	Betaproteobacteria	Nitrosomonadales	Methylophilaceae	Candidatus Methylopumilus	Unclassified
Dolosigranulum pigrum	GCF_003263915.2	29394	1710	1	Bacteria	Bacillota	Bacilli	Lactobacillales	Carnobacteriaceae	Dolosigranulum	Unclassified
Actinobaculum massiliense	GCF_001457435.1	202789	1710	0	Bacteria	Actinomycetota	Actinomycetes	Actinomycetales	Actinomycetaceae	Actinobaculum	Unclassified
Lactobacillus pasteurii	GCF_004354755.1	872327	1710	0	Bacteria	Bacillota	Bacilli	Lactobacillales	Lactobacillaceae	Lactobacillus	Unclassified
Nautilia profundicola AmH	GCF_000021725.1	598659	1710	0	Bacteria	Pseudomonadota	Epsilonproteobacteria	Nautiliales	Nautiliaceae	Nautilia	Nautilia profundicola
Pseudoclavibacter caeni	GCF_008831125.1	908846	1710	0	Bacteria	Actinomycetota	Actinomycetes	Micrococcales	Microbacteriaceae	Pseudoclavibacter	Unclassified
Helicobacter sp. 13S00482-2	GCF_002272795.1	1476200	1711	1	Bacteria	Pseudomonadota	Epsilonproteobacteria	Campylobacterales	Helicobacteraceae	Helicobacter	Unclassified
Gemella palaticanis	GCF_015234765.1	81950	1712	1	Bacteria	Bacillota	Bacilli	Bacillales	Unclassified	Gemella	Unclassified
Streptococcus castoreus DSM 17536	GCF_000425025.1	1123299	1712	1	Bacteria	Bacillota	Bacilli	Lactobacillales	Streptococcaceae	Streptococcus	Streptococcus castoreus
Arcanobacterium phocae	GCF_900105865.1	131112	1713	0	Bacteria	Actinomycetota	Actinomycetes	Actinomycetales	Actinomycetaceae	Arcanobacterium	Unclassified
Tetragenococcus muriaticus 3MR10-3	GCF_000747245.1	1302648	1714	1	Bacteria	Bacillota	Bacilli	Lactobacillales	Enterococcaceae	Tetragenococcus	Tetragenococcus muriaticus
Abyssicoccus albus	GCF_001989575.1	1849491	1714	0	Bacteria	Bacillota	Bacilli	Bacillales	Staphylococcaceae	Abyssicoccus	Unclassified
Anaerococcus vaginimassiliensis	GCF_900626155.1	2042308	1714	0	Bacteria	Bacillota	Tissierellia	Tissierellales	Peptoniphilaceae	Anaerococcus	Unclassified
Arcanobacterium ihumii	GCF_900604515.1	2138162	1714	0	Bacteria	Actinomycetota	Actinomycetes	Actinomycetales	Actinomycetaceae	Arcanobacterium	Unclassified
Candidatus Alloruminococcus vanvlietii	GCF_904420505.1	2720827	1714	0	Bacteria	Bacillota	Clostridia	Unclassified	Unclassified	Candidatus Alloruminococcus	Unclassified
Streptococcus penaeicida	GCF_002887775.1	1765960	1714	0	Bacteria	Bacillota	Bacilli	Lactobacillales	Streptococcaceae	Streptococcus	Unclassified
Lactobacillus hamsteri DSM 5661 = JCM 6256	GCF_001434515.1	1423754	1716	1	Bacteria	Bacillota	Bacilli	Lactobacillales	Lactobacillaceae	Lactobacillus	Lactobacillus hamsteri
Collinsella bouchesdurhonensis	GCF_015556715.1	1907654	1717	1	Bacteria	Actinomycetota	Coriobacteriia	Coriobacteriales	Coriobacteriaceae	Collinsella	Unclassified
Slackia piriformis	GCF_902374735.1	626934	1717	0	Bacteria	Actinomycetota	Coriobacteriia	Eggerthellales	Eggerthellaceae	Slackia	Unclassified
Thermodesulfobacterium commune DSM 2178	GCF_000734015.1	289377	1718	0	Bacteria	Thermodesulfobacteria	Thermodesulfobacteria	Thermodesulfobacteriales	Thermodesulfobacteriaceae	Thermodesulfobacterium	Thermodesulfobacterium commune
Weissella bombi	GCF_900094835.1	1505725	1718	0	Bacteria	Bacillota	Bacilli	Lactobacillales	Lactobacillaceae	Weissella	Unclassified
Francisella hispaniensis FSC454	GCF_001885235.1	1088883	1719	1	Bacteria	Pseudomonadota	Gammaproteobacteria	Thiotrichales	Francisellaceae	Francisella	Francisella hispaniensis
Campylobacter sputorum subsp. sputorum	GCF_008245005.1	32024	1719	0	Bacteria	Pseudomonadota	Epsilonproteobacteria	Campylobacterales	Campylobacteraceae	Campylobacter	Campylobacter sputorum
Campylobacter hyointestinalis subsp. hyointestinalis	GCF_013372145.1	91352	1720	0	Bacteria	Pseudomonadota	Epsilonproteobacteria	Campylobacterales	Campylobacteraceae	Campylobacter	Campylobacter hyointestinalis
Streptococcus periodonticum	GCF_003963555.1	2490633	1720	0	Bacteria	Bacillota	Bacilli	Lactobacillales	Streptococcaceae	Streptococcus	Unclassified
Helicobacter burdigaliensis	GCF_003670295.1	2315334	1721	0	Bacteria	Pseudomonadota	Epsilonproteobacteria	Campylobacterales	Helicobacteraceae	Helicobacter	Unclassified
Pseudoscardovia radai	GCF_002259605.1	987066	1721	0	Bacteria	Actinomycetota	Actinomycetes	Bifidobacteriales	Bifidobacteriaceae	Pseudoscardovia	Unclassified
Streptococcus didelphis DSM 15616	GCF_000380005.1	1123301	1722	1	Bacteria	Bacillota	Bacilli	Lactobacillales	Streptococcaceae	Streptococcus	Streptococcus didelphis
Schaalia cardiffensis F0333	GCF_005886435.1	888050	1722	0	Bacteria	Actinomycetota	Actinomycetes	Actinomycetales	Actinomycetaceae	Schaalia	Schaalia cardiffensis
Spiroplasma endosymbiont of Danaus chrysippus	GCF_902809815.1	2691041	1723	0	Bacteria	Tenericutes	Mollicutes	Entomoplasmatales	Spiroplasmataceae	Spiroplasma	Unclassified
Streptococcus vestibularis	GCF_900636445.1	1343	1724	0	Bacteria	Bacillota	Bacilli	Lactobacillales	Streptococcaceae	Streptococcus	Unclassified
Campylobacter ureolyticus	GCF_013372225.1	827	1725	1	Bacteria	Pseudomonadota	Epsilonproteobacteria	Campylobacterales	Campylobacteraceae	Campylobacter	Unclassified
Candidatus Heteroscilispira lomanii	GCF_904419385.1	2721130	1725	0	Bacteria	Bacillota	Clostridia	Unclassified	Unclassified	Candidatus Heteroscilispira	Unclassified
Thermodesulfobacterium thermophilum DSM 1276	GCF_000421605.1	1123373	1725	0	Bacteria	Thermodesulfobacteria	Thermodesulfobacteria	Thermodesulfobacteriales	Thermodesulfobacteriaceae	Thermodesulfobacterium	Thermodesulfobacterium thermophilum
Bifidobacterium ruminantium DSM 6489	GCF_000770925.1	1410647	1727	1	Bacteria	Actinomycetota	Actinomycetes	Bifidobacteriales	Bifidobacteriaceae	Bifidobacterium	Bifidobacterium ruminantium
Ligilactobacillus animalis	GCF_002894975.1	1605	1727	1	Bacteria	Bacillota	Bacilli	Lactobacillales	Lactobacillaceae	Ligilactobacillus	Unclassified
Helicobacter pametensis	GCF_900618185.1	95149	1727	0	Bacteria	Pseudomonadota	Epsilonproteobacteria	Campylobacterales	Helicobacteraceae	Helicobacter	Unclassified
Boudabousia tangfeifanii	GCF_001856685.1	1912795	1729	0	Bacteria	Actinomycetota	Actinomycetes	Actinomycetales	Actinomycetaceae	Boudabousia	Unclassified
Candidatus Schneewindia gallinarum	GCF_904420175.1	2721154	1731	0	Bacteria	Bacillota	Clostridia	Unclassified	Unclassified	Candidatus Schneewindia	Unclassified
Olsenella uli DSM 7084	GCF_000143845.1	633147	1731	0	Bacteria	Actinomycetota	Coriobacteriia	Coriobacteriales	Atopobiaceae	Olsenella	Olsenella uli
Urinicoccus timonensis	GCF_900232945.1	2024205	1731	0	Bacteria	Bacillota	Tissierellia	Tissierellales	Peptoniphilaceae	Urinicoccus	Unclassified
Porphyromonas canoris	GCF_000769115.1	36875	1732	0	Bacteria	Bacteroidota	Bacteroidia	Bacteroidales	Porphyromonadaceae	Porphyromonas	Unclassified
Oenococcus kitaharae	GCF_001752505.1	336988	1733	0	Bacteria	Bacillota	Bacilli	Lactobacillales	Lactobacillaceae	Oenococcus	Unclassified
Caminibacter mediatlanticus TB-2	GCF_005843985.1	391592	1734	1	Bacteria	Pseudomonadota	Epsilonproteobacteria	Nautiliales	Nautiliaceae	Caminibacter	Caminibacter mediatlanticus
Faecalicoccus acidiformans	GCF_014202635.1	915173	1734	0	Bacteria	Bacillota	Erysipelotrichia	Erysipelotrichales	Erysipelotrichaceae	Faecalicoccus	Unclassified
Fusobacterium equinum	GCF_001546395.1	134605	1735	0	Bacteria	Fusobacteria	Fusobacteriia	Fusobacteriales	Fusobacteriaceae	Fusobacterium	Unclassified
Varibaculum cambriense	GCF_002871455.1	184870	1735	0	Bacteria	Actinomycetota	Actinomycetes	Actinomycetales	Actinomycetaceae	Varibaculum	Unclassified
Veillonella caviae	GCF_003992125.1	248316	1735	0	Bacteria	Bacillota	Negativicutes	Veillonellales	Veillonellaceae	Veillonella	Unclassified
Parolsenella massiliensis	GCF_900143685.1	1871022	1736	0	Bacteria	Actinomycetota	Coriobacteriia	Coriobacteriales	Atopobiaceae	Parolsenella	Unclassified
Parafannyhessea umbonata	GCF_902773885.1	604330	1737	1	Bacteria	Actinomycetota	Coriobacteriia	Coriobacteriales	Atopobiaceae	Parafannyhessea	Unclassified
Pediococcus argentinicus	GCF_012396535.1	480391	1737	0	Bacteria	Bacillota	Bacilli	Lactobacillales	Lactobacillaceae	Pediococcus	Unclassified
Peptostreptococcus stomatis DSM 17678	GCF_000147675.1	596315	1737	0	Bacteria	Bacillota	Clostridia	Eubacteriales	Peptostreptococcaceae	Peptostreptococcus	Peptostreptococcus stomatis
Anaerococcus hydrogenalis	GCF_002871895.1	33029	1738	0	Bacteria	Bacillota	Tissierellia	Tissierellales	Peptoniphilaceae	Anaerococcus	Unclassified
Haemophilus influenzae	GCF_014931495.1	727	1738	0	Bacteria	Pseudomonadota	Gammaproteobacteria	Pasteurellales	Pasteurellaceae	Haemophilus	Unclassified
Bathymodiolus brooksi thiotrophic gill symbiont	GCF_900128405.1	1052209	1739	1	Bacteria	Pseudomonadota	Gammaproteobacteria	Unclassified	Unclassified	Unclassified	Unclassified
Desulfurobacterium atlanticum	GCF_900188395.1	240169	1739	0	Bacteria	Aquificae	Aquificae	Desulfurobacteriales	Desulfurobacteriaceae	Desulfurobacterium	Unclassified
Candidatus Tabaqchalia intestinavium	GCF_904420005.1	2721155	1740	0	Bacteria	Bacillota	Clostridia	Unclassified	Unclassified	Candidatus Tabaqchalia	Unclassified
Leuconostoc carnosum	GCF_014207505.1	1252	1740	0	Bacteria	Bacillota	Bacilli	Lactobacillales	Lactobacillaceae	Leuconostoc	Unclassified
Pseudofrancisella aestuarii	GCF_003574475.2	2670347	1740	0	Bacteria	Pseudomonadota	Gammaproteobacteria	Thiotrichales	Francisellaceae	Pseudofrancisella	Unclassified
Ligilactobacillus animalis	GCF_009933595.1	1605	1741	0	Bacteria	Bacillota	Bacilli	Lactobacillales	Lactobacillaceae	Ligilactobacillus	Unclassified
Campylobacter pinnipediorum subsp. pinnipediorum	GCF_002021925.1	1660067	1741	0	Bacteria	Pseudomonadota	Epsilonproteobacteria	Campylobacterales	Campylobacteraceae	Campylobacter	Campylobacter pinnipediorum
Arcanobacterium haemolyticum DSM 20595	GCF_000092365.1	644284	1742	0	Bacteria	Actinomycetota	Actinomycetes	Actinomycetales	Actinomycetaceae	Arcanobacterium	Arcanobacterium haemolyticum
Campylobacter fetus subsp. venerealis	GCF_016406645.1	32020	1742	0	Bacteria	Pseudomonadota	Epsilonproteobacteria	Campylobacterales	Campylobacteraceae	Campylobacter	Campylobacter fetus
Fervidobacterium nodosum Rt17-B1	GCF_000017545.1	381764	1743	0	Bacteria	Thermotogae	Thermotogae	Thermotogales	Fervidobacteriaceae	Fervidobacterium	Fervidobacterium nodosum
Limosilactobacillus oris	GCF_015234165.1	1632	1743	0	Bacteria	Bacillota	Bacilli	Lactobacillales	Lactobacillaceae	Limosilactobacillus	Unclassified
Moraxella lincolnii	GCF_002014765.1	90241	1744	0	Bacteria	Pseudomonadota	Gammaproteobacteria	Moraxellales	Moraxellaceae	Moraxella	Unclassified
Schaalia turicensis	GCF_015549945.1	131111	1744	0	Bacteria	Actinomycetota	Actinomycetes	Actinomycetales	Actinomycetaceae	Schaalia	Unclassified
Thermodesulfobium acidiphilum	GCF_003057965.1	1794699	1746	0	Bacteria	Bacillota	Clostridia	Thermoanaerobacterales	Thermodesulfobiaceae	Thermodesulfobium	Unclassified
Vagococcus lutrae	GCF_012396665.1	81947	1746	0	Bacteria	Bacillota	Bacilli	Lactobacillales	Enterococcaceae	Vagococcus	Unclassified
Candidatus Erwinia dacicola	GCF_012026695.1	252393	1747	1	Bacteria	Pseudomonadota	Gammaproteobacteria	Enterobacterales	Erwiniaceae	Erwinia	Unclassified
Cutibacterium granulosum	GCF_900186975.1	33011	1747	0	Bacteria	Actinomycetota	Actinomycetes	Propionibacteriales	Propionibacteriaceae	Cutibacterium	Unclassified
Thermanaerovibrio acidaminovorans DSM 6589	GCF_000024905.1	525903	1747	0	Bacteria	Synergistetes	Synergistia	Synergistales	Synergistaceae	Thermanaerovibrio	Thermanaerovibrio acidaminovorans
Veillonella denticariosi JCM 15641	GCF_002959855.1	1298594	1747	0	Bacteria	Bacillota	Negativicutes	Veillonellales	Veillonellaceae	Veillonella	Veillonella denticariosi
Candidatus Avispirillum faecium	GCF_904396155.1	2720829	1748	0	Bacteria	Bacillota	Clostridia	Unclassified	Unclassified	Candidatus Avispirillum	Unclassified
Paucilactobacillus oligofermentans DSM 15707 = LMG 22743	GCF_900015005.1	1423778	1748	0	Bacteria	Bacillota	Bacilli	Lactobacillales	Lactobacillaceae	Paucilactobacillus	Paucilactobacillus oligofermentans
Hippea alviniae EP5-r	GCF_000420385.1	944480	1751	2	Bacteria	Pseudomonadota	Deltaproteobacteria	Desulfurellales	Desulfurellaceae	Hippea	Hippea alviniae
Peptoniphilus rhinitidis 1-13	GCF_000246925.1	875454	1751	1	Bacteria	Bacillota	Tissierellia	Tissierellales	Peptoniphilaceae	Peptoniphilus	Peptoniphilus rhinitidis
Jeotgalicoccus schoeneichii	GCF_903994025.1	1812261	1751	0	Bacteria	Bacillota	Bacilli	Bacillales	Staphylococcaceae	Jeotgalicoccus	Unclassified
Abyssicoccus albus	GCF_003815035.1	1817405	1752	0	Bacteria	Bacillota	Bacilli	Bacillales	Staphylococcaceae	Abyssicoccus	Unclassified
Neofamilia massiliensis	GCF_001299475.1	1673724	1752	0	Bacteria	Bacillota	Clostridia	Eubacteriales	Unclassified	Neofamilia	Unclassified
Paucilactobacillus wasatchensis	GCF_000876205.1	1335616	1752	0	Bacteria	Bacillota	Bacilli	Lactobacillales	Lactobacillaceae	Paucilactobacillus	Unclassified
Weissella minor	GCF_001437425.1	1620	1752	0	Bacteria	Bacillota	Bacilli	Lactobacillales	Lactobacillaceae	Weissella	Unclassified
Collinsella vaginalis	GCF_900176655.1	1870987	1753	0	Bacteria	Actinomycetota	Coriobacteriia	Coriobacteriales	Coriobacteriaceae	Collinsella	Unclassified
Erysipelothrix tonsillarum DSM 14972	GCF_000373785.1	1121874	1753	0	Bacteria	Bacillota	Erysipelotrichia	Erysipelotrichales	Erysipelotrichaceae	Erysipelothrix	Erysipelothrix tonsillarum
Parasaccharibacter apium	GCF_002079945.1	1510841	1753	0	Bacteria	Pseudomonadota	Alphaproteobacteria	Rhodospirillales	Acetobacteraceae	Parasaccharibacter	Unclassified
Candidatus Allobutyricicoccus pentlandensis	GCF_904398645.1	2720824	1754	0	Bacteria	Bacillota	Clostridia	Unclassified	Unclassified	Candidatus Allobutyricicoccus	Unclassified
Candidatus Nucleicultrix amoebiphila FS5	GCF_002117145.1	1414854	1754	0	Bacteria	Pseudomonadota	Alphaproteobacteria	Holosporales	Caedimonadaceae	Candidatus Nucleicultrix	Candidatus Nucleicultrix amoebiphila
Thermosulfurimonas marina	GCF_012317585.1	2047767	1754	0	Bacteria	Thermodesulfobacteria	Thermodesulfobacteria	Thermodesulfobacteriales	Thermodesulfobacteriaceae	Thermosulfurimonas	Unclassified
Bartonella grahamii as4aup	GCF_000022725.1	634504	1756	0	Bacteria	Pseudomonadota	Alphaproteobacteria	Hyphomicrobiales	Bartonellaceae	Bartonella	Bartonella grahamii
Corynebacterium otitidis ATCC 51513	GCF_000297795.2	883169	1756	0	Bacteria	Actinomycetota	Actinomycetes	Corynebacteriales	Corynebacteriaceae	Corynebacterium	Corynebacterium otitidis
Streptococcus halitosis	GCF_003143695.2	2172545	1756	0	Bacteria	Bacillota	Bacilli	Lactobacillales	Streptococcaceae	Streptococcus	Unclassified
Thermosipho affectus	GCF_001990485.1	660294	1757	1	Bacteria	Thermotogae	Thermotogae	Thermotogales	Fervidobacteriaceae	Thermosipho	Unclassified
Bathymodiolus azoricus thioautotrophic gill symbiont	GCF_001298715.1	235205	1757	0	Bacteria	Pseudomonadota	Gammaproteobacteria	Unclassified	Unclassified	Unclassified	Unclassified
Bifidobacterium italicum	GCF_002286915.1	1960968	1758	1	Bacteria	Actinomycetota	Actinomycetes	Bifidobacteriales	Bifidobacteriaceae	Bifidobacterium	Unclassified
Lactobacillus acidophilus NCFM	GCF_000011985.1	272621	1758	0	Bacteria	Bacillota	Bacilli	Lactobacillales	Lactobacillaceae	Lactobacillus	Lactobacillus acidophilus
Candidatus Timburyella stercoris	GCF_904384255.1	2721156	1759	0	Bacteria	Bacillota	Clostridia	Unclassified	Unclassified	Candidatus Timburyella	Unclassified
Arsenophonus endosymbiont of Aphis craccivora	GCF_013460135.1	1231049	1760	0	Bacteria	Pseudomonadota	Gammaproteobacteria	Enterobacterales	Morganellaceae	Arsenophonus	Unclassified
Trichococcus paludicola	GCF_003052295.1	2052942	1760	0	Bacteria	Bacillota	Bacilli	Lactobacillales	Carnobacteriaceae	Trichococcus	Unclassified
Streptococcus macacae NCTC 11558	GCF_900459485.1	764298	1761	1	Bacteria	Bacillota	Bacilli	Lactobacillales	Streptococcaceae	Streptococcus	Streptococcus macacae
Streptococcus danieliae	GCF_015234615.1	747656	1761	0	Bacteria	Bacillota	Bacilli	Lactobacillales	Streptococcaceae	Streptococcus	Unclassified
Streptococcus lutetiensis	GCF_015670875.1	150055	1761	0	Bacteria	Bacillota	Bacilli	Lactobacillales	Streptococcaceae	Streptococcus	Unclassified
Actinobaculum suis	GCF_900618115.1	1657	1762	0	Bacteria	Actinomycetota	Actinomycetes	Actinomycetales	Actinomycetaceae	Actinobaculum	Unclassified
Mobilibacterium timonense	GCF_900155555.1	1871012	1762	0	Bacteria	Bacillota	Clostridia	Eubacteriales	Eubacteriales Family XIII. Incertae Sedis	Mobilibacterium	Unclassified
Polynucleobacter cosmopolitanus	GCF_002224225.1	351345	1762	0	Bacteria	Pseudomonadota	Betaproteobacteria	Burkholderiales	Burkholderiaceae	Polynucleobacter	Unclassified
Ligilactobacillus salivarius	GCF_015552175.1	1624	1764	0	Bacteria	Bacillota	Bacilli	Lactobacillales	Lactobacillaceae	Ligilactobacillus	Unclassified
Bifidobacterium apri	GCF_009299485.1	1769423	1765	0	Bacteria	Actinomycetota	Actinomycetes	Bifidobacteriales	Bifidobacteriaceae	Bifidobacterium	Unclassified
Bifidobacterium faecale	GCF_014385295.1	1454229	1765	0	Bacteria	Actinomycetota	Actinomycetes	Bifidobacteriales	Bifidobacteriaceae	Bifidobacterium	Unclassified
Caldimicrobium thiodismutans	GCF_001548275.1	1653476	1765	0	Bacteria	Thermodesulfobacteria	Thermodesulfobacteria	Thermodesulfobacteriales	Thermodesulfobacteriaceae	Caldimicrobium	Unclassified
Coriobacterium glomerans PW2	GCF_000195315.1	700015	1765	0	Bacteria	Actinomycetota	Coriobacteriia	Coriobacteriales	Coriobacteriaceae	Coriobacterium	Coriobacterium glomerans
Eggerthia catenaformis OT 569 = DSM 20559	GCF_000422605.1	999415	1765	0	Bacteria	Bacillota	Erysipelotrichia	Erysipelotrichales	Coprobacillaceae	Eggerthia	Eggerthia catenaformis
Moraxella macacae 0408225	GCF_000320365.1	1230338	1765	0	Bacteria	Pseudomonadota	Gammaproteobacteria	Moraxellales	Moraxellaceae	Moraxella	Moraxella macacae
Campylobacter mucosalis	GCF_013372205.1	202	1766	0	Bacteria	Pseudomonadota	Epsilonproteobacteria	Campylobacterales	Campylobacteraceae	Campylobacter	Unclassified
Helicobacter hepaticus ATCC 51449	GCF_000007905.1	235279	1767	0	Bacteria	Pseudomonadota	Epsilonproteobacteria	Campylobacterales	Helicobacteraceae	Helicobacter	Helicobacter hepaticus
Thermotoga petrophila RKU-10	GCF_000025105.1	590168	1767	0	Bacteria	Thermotogae	Thermotogae	Thermotogales	Thermotogaceae	Thermotoga	Thermotoga petrophila
Campylobacter canadensis	GCF_013177655.1	449520	1768	1	Bacteria	Pseudomonadota	Epsilonproteobacteria	Campylobacterales	Campylobacteraceae	Campylobacter	Unclassified
Caloramator fervidus	GCF_900108045.1	29344	1768	0	Bacteria	Bacillota	Clostridia	Eubacteriales	Clostridiaceae	Caloramator	Unclassified
Actinomyces minihominis	GCF_900187855.1	2002838	1769	0	Bacteria	Actinomycetota	Actinomycetes	Actinomycetales	Actinomycetaceae	Actinomyces	Unclassified
Lactobacillus intestinalis DSM 6629	GCF_001435325.1	1423761	1770	1	Bacteria	Bacillota	Bacilli	Lactobacillales	Lactobacillaceae	Lactobacillus	Lactobacillus intestinalis
Aerococcus urinae ACS-120-V-Col10a	GCF_000193205.1	866775	1772	2	Bacteria	Bacillota	Bacilli	Lactobacillales	Aerococcaceae	Aerococcus	Aerococcus urinae
Nicoletella semolina	GCF_004345745.1	271160	1772	0	Bacteria	Pseudomonadota	Gammaproteobacteria	Pasteurellales	Pasteurellaceae	Nicoletella	Unclassified
Anaerococcus rubeinfantis	GCF_902375965.1	1720199	1773	2	Bacteria	Bacillota	Tissierellia	Tissierellales	Peptoniphilaceae	Anaerococcus	Unclassified
Bartonella saheliensis	GCF_902162175.1	1457016	1773	0	Bacteria	Pseudomonadota	Alphaproteobacteria	Hyphomicrobiales	Bartonellaceae	Bartonella	Unclassified
Lactobacillus gigeriorum DSM 23908 = CRBIP 24.85	GCF_001436575.1	1423751	1773	0	Bacteria	Bacillota	Bacilli	Lactobacillales	Lactobacillaceae	Lactobacillus	Lactobacillus gigeriorum
Thermotoga petrophila RKU-1	GCF_000016785.1	390874	1773	0	Bacteria	Thermotogae	Thermotogae	Thermotogales	Thermotogaceae	Thermotoga	Thermotoga petrophila
Trueperella bernardiae	GCF_002860745.1	59561	1773	0	Bacteria	Actinomycetota	Actinomycetes	Actinomycetales	Actinomycetaceae	Trueperella	Unclassified
Oceanivirga salmonicida	GCF_009733705.1	1769291	1774	2	Bacteria	Fusobacteria	Fusobacteriia	Fusobacteriales	Leptotrichiaceae	Oceanivirga	Unclassified
Veillonella rodentium	GCF_900187285.1	248315	1774	1	Bacteria	Bacillota	Negativicutes	Veillonellales	Veillonellaceae	Veillonella	Unclassified
Amnimonas aquatica	GCF_002943415.1	2094561	1775	0	Bacteria	Pseudomonadota	Gammaproteobacteria	Moraxellales	Moraxellaceae	Amnimonas	Unclassified
Pseudoglutamicibacter cumminsii	GCF_003143995.1	156979	1776	0	Bacteria	Actinomycetota	Actinomycetes	Micrococcales	Micrococcaceae	Pseudoglutamicibacter	Unclassified
Kandleria vitulina	GCF_902787035.1	1630	1777	0	Bacteria	Bacillota	Erysipelotrichia	Erysipelotrichales	Coprobacillaceae	Kandleria	Unclassified
Helicobacter canis	GCF_902381735.1	29419	1778	1	Bacteria	Pseudomonadota	Epsilonproteobacteria	Campylobacterales	Helicobacteraceae	Helicobacter	Unclassified
Francisella frigiditurris	GCF_001880225.1	1542390	1778	0	Bacteria	Pseudomonadota	Gammaproteobacteria	Thiotrichales	Francisellaceae	Francisella	Unclassified
Bergeyella cardium	GCF_009914665.1	1585976	1779	0	Bacteria	Bacteroidota	Flavobacteriia	Flavobacteriales	Weeksellaceae	Bergeyella	Unclassified
Actinotignum timonense	GCF_002860725.1	1870995	1780	1	Bacteria	Actinomycetota	Actinomycetes	Actinomycetales	Actinomycetaceae	Actinotignum	Unclassified
Streptococcus infantarius	GCF_016127275.1	102684	1780	0	Bacteria	Bacillota	Bacilli	Lactobacillales	Streptococcaceae	Streptococcus	Unclassified
Lactobacillus johnsonii	GCF_014841035.1	33959	1781	1	Bacteria	Bacillota	Bacilli	Lactobacillales	Lactobacillaceae	Lactobacillus	Unclassified
Fusobacterium necrogenes	GCF_900450765.1	858	1781	0	Bacteria	Fusobacteria	Fusobacteriia	Fusobacteriales	Fusobacteriaceae	Fusobacterium	Unclassified
Latilactobacillus curvatus	GCF_007954645.1	28038	1781	0	Bacteria	Bacillota	Bacilli	Lactobacillales	Lactobacillaceae	Latilactobacillus	Unclassified
Bifidobacterium choerinum	GCF_002761235.1	35760	1782	0	Bacteria	Actinomycetota	Actinomycetes	Bifidobacteriales	Bifidobacteriaceae	Bifidobacterium	Unclassified
Prevotella pleuritidis JCM 14110	GCF_000613725.1	1236494	1782	0	Bacteria	Bacteroidota	Bacteroidia	Bacteroidales	Prevotellaceae	Prevotella	Prevotella pleuritidis
Bombella apis	GCF_014878255.1	1785988	1784	0	Bacteria	Pseudomonadota	Alphaproteobacteria	Rhodospirillales	Acetobacteraceae	Bombella	Unclassified
Streptococcus ferus	GCF_900475025.1	1345	1784	0	Bacteria	Bacillota	Bacilli	Lactobacillales	Streptococcaceae	Streptococcus	Unclassified
Lactobacillus kitasatonis DSM 16761 = JCM 1039	GCF_001434435.1	1423767	1785	0	Bacteria	Bacillota	Bacilli	Lactobacillales	Lactobacillaceae	Lactobacillus	Lactobacillus kitasatonis
Helicobacter ganmani	GCF_003364315.1	60246	1786	0	Bacteria	Pseudomonadota	Epsilonproteobacteria	Campylobacterales	Helicobacteraceae	Helicobacter	Unclassified
Streptococcus equinus	GCF_014041875.1	1335	1787	0	Bacteria	Bacillota	Bacilli	Lactobacillales	Streptococcaceae	Streptococcus	Unclassified
Gleimia hominis	GCF_002871945.1	595468	1788	0	Bacteria	Actinomycetota	Actinomycetes	Actinomycetales	Actinomycetaceae	Gleimia	Unclassified
Lactobacillus kullabergensis	GCF_003151025.1	1218493	1788	0	Bacteria	Bacillota	Bacilli	Lactobacillales	Lactobacillaceae	Lactobacillus	Unclassified
Leuconostoc litchii	GCF_008107645.1	1981069	1789	0	Bacteria	Bacillota	Bacilli	Lactobacillales	Lactobacillaceae	Leuconostoc	Unclassified
Corynebacterium auriscanis	GCF_000767255.1	99807	1790	1	Bacteria	Actinomycetota	Actinomycetes	Corynebacteriales	Corynebacteriaceae	Corynebacterium	Unclassified
Limosilactobacillus panis DSM 6035	GCF_001435935.1	1423782	1790	0	Bacteria	Bacillota	Bacilli	Lactobacillales	Lactobacillaceae	Limosilactobacillus	Limosilactobacillus panis
Bombella intestini	GCF_002003665.1	1539051	1791	0	Bacteria	Pseudomonadota	Alphaproteobacteria	Rhodospirillales	Acetobacteraceae	Bombella	Unclassified
Dictyoglomus turgidum DSM 6724	GCF_000021645.1	515635	1791	0	Bacteria	Dictyoglomi	Dictyoglomia	Dictyoglomales	Dictyoglomaceae	Dictyoglomus	Dictyoglomus turgidum
Liquorilactobacillus cacaonum DSM 21116	GCF_001436735.1	1423729	1791	0	Bacteria	Bacillota	Bacilli	Lactobacillales	Lactobacillaceae	Liquorilactobacillus	Liquorilactobacillus cacaonum
Mobiluncus curtisii ATCC 43063	GCF_000196535.1	548479	1792	1	Bacteria	Actinomycetota	Actinomycetes	Actinomycetales	Actinomycetaceae	Mobiluncus	Mobiluncus curtisii
Polynucleobacter necessarius	GCF_900095175.1	576610	1792	0	Bacteria	Pseudomonadota	Betaproteobacteria	Burkholderiales	Burkholderiaceae	Polynucleobacter	Unclassified
Campylobacter blaseri	GCF_013201895.1	2042961	1794	0	Bacteria	Pseudomonadota	Epsilonproteobacteria	Campylobacterales	Campylobacteraceae	Campylobacter	Unclassified
Soehngenia longivitae	GCF_004684055.1	2562294	1794	0	Bacteria	Bacillota	Tissierellia	Tissierellales	Tissierellaceae	Soehngenia	Unclassified
Candidatus Pseudoscilispira faecavium	GCF_904420565.1	2721150	1795	0	Bacteria	Bacillota	Clostridia	Unclassified	Unclassified	Candidatus Pseudoscilispira	Unclassified
Anaerococcus octavius	GCF_002847745.1	54007	1796	1	Bacteria	Bacillota	Tissierellia	Tissierellales	Peptoniphilaceae	Anaerococcus	Unclassified
Balneicella halophila	GCF_003096835.1	1537566	1796	0	Bacteria	Bacteroidota	Bacteroidia	Bacteroidales	Balneicellaceae	Balneicella	Unclassified
Candidatus Pseudoscilispira falkowii	GCF_904374485.1	2721151	1796	0	Bacteria	Bacillota	Clostridia	Unclassified	Unclassified	Candidatus Pseudoscilispira	Unclassified
Desulfurella multipotens	GCF_900101285.1	79269	1796	0	Bacteria	Pseudomonadota	Deltaproteobacteria	Desulfurellales	Desulfurellaceae	Desulfurella	Unclassified
Helicobacter mesocricetorum	GCF_900198605.1	87012	1796	0	Bacteria	Pseudomonadota	Epsilonproteobacteria	Campylobacterales	Helicobacteraceae	Helicobacter	Unclassified
Streptococcus anginosus	GCF_015669245.1	1328	1796	0	Bacteria	Bacillota	Bacilli	Lactobacillales	Streptococcaceae	Streptococcus	Unclassified
Streptococcus halichoeri	GCF_009870375.1	254785	1796	0	Bacteria	Bacillota	Bacilli	Lactobacillales	Streptococcaceae	Streptococcus	Unclassified
Veillonella infantium	GCF_002959895.1	1911679	1797	0	Bacteria	Bacillota	Negativicutes	Veillonellales	Veillonellaceae	Veillonella	Unclassified
Streptococcus mutans GS-5	GCF_000271865.1	1198676	1798	1	Bacteria	Bacillota	Bacilli	Lactobacillales	Streptococcaceae	Streptococcus	Streptococcus mutans
Candidatus Izimaplasma bacterium HR1	GCF_000755705.1	1541959	1798	0	Bacteria	Tenericutes	Candidatus Izimaplasma	Unclassified	Unclassified	Unclassified	Unclassified
Porphyromonas somerae	GCF_001553215.1	322095	1798	0	Bacteria	Bacteroidota	Bacteroidia	Bacteroidales	Porphyromonadaceae	Porphyromonas	Unclassified
Slackia isoflavoniconvertens	GCF_014192995.1	572010	1799	2	Bacteria	Actinomycetota	Coriobacteriia	Eggerthellales	Eggerthellaceae	Slackia	Unclassified
Methylacidiphilum kamchatkense Kam1	GCF_007475525.1	1202785	1800	0	Bacteria	Verrucomicrobia	Methylacidiphilae	Methylacidiphilales	Methylacidiphilaceae	Methylacidiphilum	Methylacidiphilum kamchatkense
Trueperella bialowiezensis	GCF_900637955.1	312285	1800	0	Bacteria	Actinomycetota	Actinomycetes	Actinomycetales	Actinomycetaceae	Trueperella	Unclassified
Veillonella atypica	GCF_902375065.1	39777	1800	0	Bacteria	Bacillota	Negativicutes	Veillonellales	Veillonellaceae	Veillonella	Unclassified
Streptococcus gwangjuense	GCF_003627155.1	1433513	1801	0	Bacteria	Bacillota	Bacilli	Lactobacillales	Streptococcaceae	Streptococcus	Unclassified
Eremococcus coleocola DSM 15696	GCF_000428865.1	1121871	1803	0	Bacteria	Bacillota	Bacilli	Lactobacillales	Aerococcaceae	Eremococcus	Eremococcus coleocola
Spiroplasma phoeniceum P40	GCF_003339775.1	1276259	1803	0	Bacteria	Tenericutes	Mollicutes	Entomoplasmatales	Spiroplasmataceae	Spiroplasma	Spiroplasma phoeniceum
Propionimicrobium lymphophilum DSM 4903	GCF_000423485.1	1123001	1804	0	Bacteria	Actinomycetota	Actinomycetes	Propionibacteriales	Propionibacteriaceae	Propionimicrobium	Propionimicrobium lymphophilum
Streptococcus intermedius	GCF_013267515.1	1338	1804	0	Bacteria	Bacillota	Bacilli	Lactobacillales	Streptococcaceae	Streptococcus	Unclassified
Campylobacter cuniculorum	GCF_014931255.1	374106	1805	0	Bacteria	Pseudomonadota	Epsilonproteobacteria	Campylobacterales	Campylobacteraceae	Campylobacter	Unclassified
Enorma massiliensis phI	GCF_000311845.1	1118060	1806	0	Bacteria	Actinomycetota	Coriobacteriia	Coriobacteriales	Coriobacteriaceae	Enorma	Enorma massiliensis
Peptostreptococcus anaerobius	GCF_015548685.1	1261	1806	0	Bacteria	Bacillota	Clostridia	Eubacteriales	Peptostreptococcaceae	Peptostreptococcus	Unclassified
Helcococcus kunzii ATCC 51366	GCF_000245755.1	883114	1807	1	Bacteria	Bacillota	Tissierellia	Tissierellales	Peptoniphilaceae	Helcococcus	Helcococcus kunzii
Ursidibacter maritimus	GCF_009761395.1	1331689	1808	1	Bacteria	Pseudomonadota	Gammaproteobacteria	Pasteurellales	Pasteurellaceae	Ursidibacter	Unclassified
Alkalibacterium kapii	GCF_007988865.1	426704	1808	0	Bacteria	Bacillota	Bacilli	Lactobacillales	Carnobacteriaceae	Alkalibacterium	Unclassified
Peptococcus niger	GCF_900101835.1	2741	1808	0	Bacteria	Bacillota	Clostridia	Eubacteriales	Peptococcaceae	Peptococcus	Unclassified
Streptococcus massiliensis DSM 18628	GCF_000380065.1	1123307	1808	0	Bacteria	Bacillota	Bacilli	Lactobacillales	Streptococcaceae	Streptococcus	Streptococcus massiliensis
Streptococcus oralis	GCF_016549395.1	1303	1808	0	Bacteria	Bacillota	Bacilli	Lactobacillales	Streptococcaceae	Streptococcus	Unclassified
Thermotoga maritima MSB8	GCF_000008545.1	243274	1808	0	Bacteria	Thermotogae	Thermotogae	Thermotogales	Thermotogaceae	Thermotoga	Thermotoga maritima
Lactobacillus hominis	GCF_902386305.1	1203033	1809	2	Bacteria	Bacillota	Bacilli	Lactobacillales	Lactobacillaceae	Lactobacillus	Unclassified
Aerococcus urinaeequi	GCF_014931015.1	51665	1810	0	Bacteria	Bacillota	Bacilli	Lactobacillales	Aerococcaceae	Aerococcus	Unclassified
Abiotrophia defectiva	GCF_013267415.1	46125	1811	0	Bacteria	Bacillota	Bacilli	Lactobacillales	Aerococcaceae	Abiotrophia	Unclassified
endosymbiont 'TC1' of Trimyema compressum	GCF_001584725.1	243899	1811	0	Bacteria	Bacillota	Unclassified	Unclassified	Unclassified	Unclassified	Unclassified
Streptococcus xiaochunlingii	GCF_006385805.1	2589788	1812	0	Bacteria	Bacillota	Bacilli	Lactobacillales	Streptococcaceae	Streptococcus	Unclassified
Defluviitoga tunisiensis	GCF_000953715.1	1006576	1813	0	Bacteria	Thermotogae	Thermotogae	Petrotogales	Petrotogaceae	Defluviitoga	Unclassified
Peptostreptococcus canis	GCF_014229965.1	1159213	1814	1	Bacteria	Bacillota	Clostridia	Eubacteriales	Peptostreptococcaceae	Peptostreptococcus	Unclassified
[Zimmermannella] bifida NBRC 103089	GCF_001570925.1	1349787	1814	0	Bacteria	Actinomycetota	Actinomycetes	Micrococcales	Microbacteriaceae	Gulosibacter	Gulosibacter bifidus
Francisella philomiragia	GCF_016600355.1	28110	1815	0	Bacteria	Pseudomonadota	Gammaproteobacteria	Thiotrichales	Francisellaceae	Francisella	Unclassified
Helicobacter marmotae	GCF_900198665.1	152490	1815	0	Bacteria	Pseudomonadota	Epsilonproteobacteria	Campylobacterales	Helicobacteraceae	Helicobacter	Unclassified
Helicobacter typhlonius	GCF_001460635.1	76936	1815	0	Bacteria	Pseudomonadota	Epsilonproteobacteria	Campylobacterales	Helicobacteraceae	Helicobacter	Unclassified
Actinomyces vulturis	GCF_001687305.1	1857645	1816	0	Bacteria	Actinomycetota	Actinomycetes	Actinomycetales	Actinomycetaceae	Actinomyces	Unclassified
Pseudoglutamicibacter albus	GCF_002847605.1	98671	1816	0	Bacteria	Actinomycetota	Actinomycetes	Micrococcales	Micrococcaceae	Pseudoglutamicibacter	Unclassified
Streptococcus koreensis	GCF_003627135.1	2382163	1817	1	Bacteria	Bacillota	Bacilli	Lactobacillales	Streptococcaceae	Streptococcus	Unclassified
Helicobacter jaachi	GCF_000763135.2	1677920	1817	0	Bacteria	Pseudomonadota	Epsilonproteobacteria	Campylobacterales	Helicobacteraceae	Helicobacter	Unclassified
Secundilactobacillus oryzae JCM 18671	GCF_000740055.1	1291743	1817	0	Bacteria	Bacillota	Bacilli	Lactobacillales	Lactobacillaceae	Secundilactobacillus	Secundilactobacillus oryzae
Cephaloticoccus primus	GCF_001580015.1	1548207	1819	1	Bacteria	Verrucomicrobia	Opitutae	Opitutales	Opitutaceae	Cephaloticoccus	Unclassified
Waddlia chondrophila WSU 86-1044	GCF_000092785.1	716544	1819	1	Bacteria	Chlamydiae	Chlamydiia	Parachlamydiales	Waddliaceae	Waddlia	Waddlia chondrophila
Haemophilus aegyptius	GCF_900637765.1	197575	1819	0	Bacteria	Pseudomonadota	Gammaproteobacteria	Pasteurellales	Pasteurellaceae	Haemophilus	Unclassified
Thermovibrio ammonificans HB-1	GCF_000185805.1	648996	1819	0	Bacteria	Aquificae	Aquificae	Desulfurobacteriales	Desulfurobacteriaceae	Thermovibrio	Thermovibrio ammonificans
Desulfurella acetivorans A63	GCF_000517565.1	694431	1820	0	Bacteria	Pseudomonadota	Deltaproteobacteria	Desulfurellales	Desulfurellaceae	Desulfurella	Desulfurella acetivorans
Enterococcus cecorum	GCF_904419365.1	44008	1820	0	Bacteria	Bacillota	Bacilli	Lactobacillales	Enterococcaceae	Enterococcus	Unclassified
Peptostreptococcus russellii	GCF_014230005.1	215200	1820	0	Bacteria	Bacillota	Clostridia	Eubacteriales	Peptostreptococcaceae	Peptostreptococcus	Unclassified
Granulicatella adiacens ATCC 49175	GCF_000160675.1	638301	1821	0	Bacteria	Bacillota	Bacilli	Lactobacillales	Carnobacteriaceae	Granulicatella	Granulicatella adiacens
Porphyromonas loveana	GCF_003096695.1	1884669	1821	0	Bacteria	Bacteroidota	Bacteroidia	Bacteroidales	Porphyromonadaceae	Porphyromonas	Unclassified
Lactobacillus paragasseri	GCF_015550525.1	2107999	1822	1	Bacteria	Bacillota	Bacilli	Lactobacillales	Lactobacillaceae	Lactobacillus	Unclassified
Corynebacterium argentoratense DSM 44202	GCF_000590555.1	1348662	1822	0	Bacteria	Actinomycetota	Actinomycetes	Corynebacteriales	Corynebacteriaceae	Corynebacterium	Corynebacterium argentoratense
Gleimia europaea	GCF_002871995.1	66228	1822	0	Bacteria	Actinomycetota	Actinomycetes	Actinomycetales	Actinomycetaceae	Gleimia	Unclassified
Streptococcus viridans	GCF_900636365.1	78535	1822	0	Bacteria	Bacillota	Bacilli	Lactobacillales	Streptococcaceae	Streptococcus	Unclassified
Thermosulfidibacter takaii ABI70S6	GCF_001547735.1	1298851	1822	0	Bacteria	Aquificae	Aquificae	Aquificales	Unclassified	Thermosulfidibacter	Thermosulfidibacter takaii
Lactobacillus helveticus	GCF_015709185.1	1587	1823	0	Bacteria	Bacillota	Bacilli	Lactobacillales	Lactobacillaceae	Lactobacillus	Unclassified
Candidatus Nitrosoglobus terrae	GCF_002356115.1	1630141	1823	0	Bacteria	Pseudomonadota	Gammaproteobacteria	Chromatiales	Chromatiaceae	Candidatus Nitrosoglobus	Unclassified
Finegoldia magna ATCC 29328	GCF_000010185.1	334413	1823	0	Bacteria	Bacillota	Tissierellia	Tissierellales	Peptoniphilaceae	Finegoldia	Finegoldia magna
Rothia mucilaginosa	GCF_002386365.1	43675	1823	0	Bacteria	Actinomycetota	Actinomycetes	Micrococcales	Micrococcaceae	Rothia	Unclassified
Balnearium lithotrophicum	GCF_900182585.1	223788	1824	0	Bacteria	Aquificae	Aquificae	Desulfurobacteriales	Desulfurobacteriaceae	Balnearium	Unclassified
Campylobacter coli	GCF_016127675.1	195	1824	0	Bacteria	Pseudomonadota	Epsilonproteobacteria	Campylobacterales	Campylobacteraceae	Campylobacter	Unclassified
Otariodibacter oris	GCF_009684715.1	1032623	1824	0	Bacteria	Pseudomonadota	Gammaproteobacteria	Pasteurellales	Pasteurellaceae	Otariodibacter	Unclassified
Candidatus Neptunochlamydia vexilliferae	GCF_015356785.1	1651774	1825	0	Bacteria	Chlamydiae	Chlamydiia	Parachlamydiales	Simkaniaceae	Candidatus Neptunochlamydia	Unclassified
Lactococcus taiwanensis	GCF_014905395.1	1151742	1825	0	Bacteria	Bacillota	Bacilli	Lactobacillales	Streptococcaceae	Lactococcus	Unclassified
Thermodesulfobium narugense DSM 14796	GCF_000212395.1	747365	1825	0	Bacteria	Bacillota	Clostridia	Thermoanaerobacterales	Thermodesulfobiaceae	Thermodesulfobium	Thermodesulfobium narugense
Veillonella parvula DSM 2008	GCF_000024945.1	479436	1825	0	Bacteria	Bacillota	Negativicutes	Veillonellales	Veillonellaceae	Veillonella	Veillonella parvula
Streptococcus hyovaginalis	GCF_013007565.1	149015	1826	0	Bacteria	Bacillota	Bacilli	Lactobacillales	Streptococcaceae	Streptococcus	Unclassified
Bifidobacterium felsineum	GCF_002802915.1	2045440	1827	0	Bacteria	Actinomycetota	Actinomycetes	Bifidobacteriales	Bifidobacteriaceae	Bifidobacterium	Unclassified
Corynebacterium capitovis DSM 44611	GCF_000372085.1	1121354	1829	0	Bacteria	Actinomycetota	Actinomycetes	Corynebacteriales	Corynebacteriaceae	Corynebacterium	Corynebacterium capitovis
thiotrophic endosymbiont of Bathymodiolus puteoserpentis (Logatchev)	GCF_900127505.1	343240	1830	2	Bacteria	Pseudomonadota	Gammaproteobacteria	Unclassified	Unclassified	Unclassified	Unclassified
Bifidobacterium crudilactis	GCF_000738005.1	327277	1831	0	Bacteria	Actinomycetota	Actinomycetes	Bifidobacteriales	Bifidobacteriaceae	Bifidobacterium	Unclassified
Pasteurella langaaensis DSM 22999	GCF_003096995.1	1122935	1831	0	Bacteria	Pseudomonadota	Gammaproteobacteria	Pasteurellales	Pasteurellaceae	Pasteurella	Pasteurella langaaensis
Candidatus Velamenicoccus archaeovorus	GCF_004102945.1	1930593	1832	0	Bacteria	Candidatus Omnitrophica	Unclassified	Unclassified	Unclassified	Candidatus Velamenicoccus	Unclassified
Coxiella burnetii RSA 493	GCF_000007765.2	227377	1833	1	Bacteria	Pseudomonadota	Gammaproteobacteria	Legionellales	Coxiellaceae	Coxiella	Coxiella burnetii
Candidatus Izimaplasma bacterium ZiA1	GCF_002285055.1	2024899	1833	0	Bacteria	Tenericutes	Candidatus Izimaplasma	Unclassified	Unclassified	Unclassified	Unclassified
Thermotoga neapolitana DSM 4359	GCF_000018945.1	309803	1833	0	Bacteria	Thermotogae	Thermotogae	Thermotogales	Thermotogaceae	Thermotoga	Thermotoga neapolitana
Weissella hellenica	GCF_007954725.1	46256	1834	0	Bacteria	Bacillota	Bacilli	Lactobacillales	Lactobacillaceae	Weissella	Unclassified
Ectothiorhodosinus mongolicus	GCF_900156225.1	233100	1835	2	Bacteria	Pseudomonadota	Gammaproteobacteria	Chromatiales	Ectothiorhodospiraceae	Ectothiorhodosinus	Unclassified
Sphaerochaeta coccoides DSM 17374	GCF_000208385.1	760011	1835	1	Bacteria	Spirochaetes	Spirochaetia	Spirochaetales	Sphaerochaetaceae	Sphaerochaeta	Sphaerochaeta coccoides
Pediococcus parvulus	GCF_014651215.1	54062	1836	1	Bacteria	Bacillota	Bacilli	Lactobacillales	Lactobacillaceae	Pediococcus	Unclassified
Anaerococcus tetradius	GCF_001546165.1	33036	1836	0	Bacteria	Bacillota	Tissierellia	Tissierellales	Peptoniphilaceae	Anaerococcus	Unclassified
Streptococcus respiraculi	GCF_003595525.1	2021971	1836	0	Bacteria	Bacillota	Bacilli	Lactobacillales	Streptococcaceae	Streptococcus	Unclassified
Candidatus Protoclostridium intestinavium	GCF_904379215.1	2721146	1837	1	Bacteria	Bacillota	Clostridia	Unclassified	Unclassified	Candidatus Protoclostridium	Unclassified
Lactococcus plantarum	GCF_002441715.1	1365	1837	0	Bacteria	Bacillota	Bacilli	Lactobacillales	Streptococcaceae	Lactococcus	Unclassified
Aerococcus sanguinicola	GCF_905125215.1	119206	1838	2	Bacteria	Bacillota	Bacilli	Lactobacillales	Aerococcaceae	Aerococcus	Unclassified
Spiribacter curvatus	GCF_000485905.1	1335757	1839	0	Bacteria	Pseudomonadota	Gammaproteobacteria	Chromatiales	Ectothiorhodospiraceae	Spiribacter	Unclassified
Streptococcus constellatus	GCF_016127875.1	76860	1839	0	Bacteria	Bacillota	Bacilli	Lactobacillales	Streptococcaceae	Streptococcus	Unclassified
Lactococcus insecticola	GCF_011170065.1	2709158	1841	1	Bacteria	Bacillota	Bacilli	Lactobacillales	Streptococcaceae	Lactococcus	Unclassified
Lacticaseibacillus thailandensis DSM 22698 = JCM 13996	GCF_001436135.1	1423810	1843	0	Bacteria	Bacillota	Bacilli	Lactobacillales	Lactobacillaceae	Lacticaseibacillus	Lacticaseibacillus thailandensis
[Zimmermannella] alba NBRC 15616	GCF_001570905.1	1349786	1844	0	Bacteria	Actinomycetota	Actinomycetes	Micrococcales	Microbacteriaceae	Pseudoclavibacter	Pseudoclavibacter alba
Ignavigranum ruoffiae	GCF_900110675.1	89093	1844	0	Bacteria	Bacillota	Bacilli	Lactobacillales	Aerococcaceae	Ignavigranum	Unclassified
Shuttleworthia satelles DSM 14600	GCF_000160115.1	626523	1845	2	Bacteria	Bacillota	Clostridia	Eubacteriales	Lachnospiraceae	Shuttleworthia	Shuttleworthia satelles
Campylobacter concisus	GCF_003048595.2	199	1846	1	Bacteria	Pseudomonadota	Epsilonproteobacteria	Campylobacterales	Campylobacteraceae	Campylobacter	Unclassified
Campylobacter curvus	GCF_013372125.1	200	1846	1	Bacteria	Pseudomonadota	Epsilonproteobacteria	Campylobacterales	Campylobacteraceae	Campylobacter	Unclassified
Lactobacillus melliventris	GCF_014324185.1	1218507	1846	1	Bacteria	Bacillota	Bacilli	Lactobacillales	Lactobacillaceae	Lactobacillus	Unclassified
Facklamia miroungae	GCF_012396555.1	120956	1846	0	Bacteria	Bacillota	Bacilli	Lactobacillales	Aerococcaceae	Facklamia	Unclassified
Thermosipho japonicus	GCF_014201655.1	90323	1846	0	Bacteria	Thermotogae	Thermotogae	Thermotogales	Fervidobacteriaceae	Thermosipho	Unclassified
cyanobacterium endosymbiont of Rhopalodia gibberula	GCF_003574135.1	1763363	1848	0	Bacteria	Cyanobacteria	Unclassified	Unclassified	Unclassified	Unclassified	Unclassified
Helicobacter muridarum	GCF_000765805.2	216	1848	0	Bacteria	Pseudomonadota	Epsilonproteobacteria	Campylobacterales	Helicobacteraceae	Helicobacter	Unclassified
Streptococcus cristatus ATCC 51100	GCF_011612585.1	889201	1848	0	Bacteria	Bacillota	Bacilli	Lactobacillales	Streptococcaceae	Streptococcus	Streptococcus cristatus
Limosilactobacillus fermentum	GCF_016617695.1	1613	1849	0	Bacteria	Bacillota	Bacilli	Lactobacillales	Lactobacillaceae	Limosilactobacillus	Unclassified
Weissella paramesenteroides	GCF_011009575.1	1249	1849	0	Bacteria	Bacillota	Bacilli	Lactobacillales	Lactobacillaceae	Weissella	Unclassified
Pediococcus claussenii ATCC BAA-344	GCF_000237995.1	701521	1851	1	Bacteria	Bacillota	Bacilli	Lactobacillales	Lactobacillaceae	Pediococcus	Pediococcus claussenii
Porphyromonas gingivalis W83	GCF_000007585.1	242619	1851	0	Bacteria	Bacteroidota	Bacteroidia	Bacteroidales	Porphyromonadaceae	Porphyromonas	Porphyromonas gingivalis
Aggregatibacter segnis	GCF_016127115.1	739	1852	0	Bacteria	Pseudomonadota	Gammaproteobacteria	Pasteurellales	Pasteurellaceae	Aggregatibacter	Unclassified
Candidatus Cryosericum odellii	GCF_003570935.1	2290917	1853	1	Bacteria	Candidatus Cryosericota	Candidatus Cryosericia	Candidatus Cryosericales	Candidatus Cryosericaceae	Candidatus Cryosericum	Unclassified
Lactobacillus kefiranofaciens	GCF_014656585.1	267818	1853	1	Bacteria	Bacillota	Bacilli	Lactobacillales	Lactobacillaceae	Lactobacillus	Unclassified
Limosilactobacillus reuteri subsp. reuteri	GCF_000016825.1	557436	1853	0	Bacteria	Bacillota	Bacilli	Lactobacillales	Lactobacillaceae	Limosilactobacillus	Limosilactobacillus reuteri
Petrotoga olearia	GCF_003688505.1	156203	1853	0	Bacteria	Thermotogae	Thermotogae	Petrotogales	Petrotogaceae	Petrotoga	Unclassified
Prevotella micans DSM 21469 = JCM 16134	GCF_000373705.1	1122987	1853	0	Bacteria	Bacteroidota	Bacteroidia	Bacteroidales	Prevotellaceae	Prevotella	Prevotella micans
Veillonella nakazawae	GCF_013393365.1	2682456	1855	0	Bacteria	Bacillota	Negativicutes	Veillonellales	Veillonellaceae	Veillonella	Unclassified
Helicobacter rodentium ATCC 700285	GCF_000687535.1	1449345	1857	1	Bacteria	Pseudomonadota	Epsilonproteobacteria	Campylobacterales	Helicobacteraceae	Helicobacter	Helicobacter rodentium
Helicobacter apodemus	GCF_003097575.1	135569	1857	0	Bacteria	Pseudomonadota	Epsilonproteobacteria	Campylobacterales	Helicobacteraceae	Helicobacter	Unclassified
Bisgaardia hudsonensis	GCF_013377195.1	109472	1857	0	Bacteria	Pseudomonadota	Gammaproteobacteria	Pasteurellales	Pasteurellaceae	Bisgaardia	Unclassified
Moraxella canis	GCF_003350015.1	90239	1857	0	Bacteria	Pseudomonadota	Gammaproteobacteria	Moraxellales	Moraxellaceae	Moraxella	Unclassified
Streptococcus sobrinus	GCF_900475365.1	1310	1857	0	Bacteria	Bacillota	Bacilli	Lactobacillales	Streptococcaceae	Streptococcus	Unclassified
Thermovirga lienii DSM 17291	GCF_000233775.1	580340	1857	0	Bacteria	Synergistetes	Synergistia	Synergistales	Synergistaceae	Thermovirga	Thermovirga lienii
Zymomonas mobilis subsp. mobilis NCIMB 11163	GCF_000024245.1	622759	1858	1	Bacteria	Pseudomonadota	Alphaproteobacteria	Sphingomonadales	Zymomonadaceae	Zymomonas	Zymomonas mobilis
Neisseria polysaccharea	GCF_003355195.1	489	1859	1	Bacteria	Pseudomonadota	Betaproteobacteria	Neisseriales	Neisseriaceae	Neisseria	Unclassified
Candidatus Schmidhempelia bombi str. Bimp	GCF_000471645.3	1387197	1859	0	Bacteria	Pseudomonadota	Gammaproteobacteria	Orbales	Orbaceae	Candidatus Schmidhempelia	Candidatus Schmidhempelia bombi
Dictyoglomus thermophilum H-6-12	GCF_000020965.1	309799	1859	0	Bacteria	Dictyoglomi	Dictyoglomia	Dictyoglomales	Dictyoglomaceae	Dictyoglomus	Dictyoglomus thermophilum
Polynucleobacter paneuropaeus	GCF_003261235.1	2527775	1860	1	Bacteria	Pseudomonadota	Betaproteobacteria	Burkholderiales	Burkholderiaceae	Polynucleobacter	Unclassified
Acetomicrobium thermoterrenum DSM 13490	GCF_900107215.1	1120987	1860	0	Bacteria	Synergistetes	Synergistia	Synergistales	Synergistaceae	Acetomicrobium	Acetomicrobium thermoterrenum
Nesterenkonia halophila	GCF_009467795.1	302044	1860	0	Bacteria	Actinomycetota	Actinomycetes	Micrococcales	Micrococcaceae	Nesterenkonia	Unclassified
Spiribacter roseus	GCF_002813635.1	1855875	1860	0	Bacteria	Pseudomonadota	Gammaproteobacteria	Chromatiales	Ectothiorhodospiraceae	Spiribacter	Unclassified
Thermosipho globiformans	GCF_003990895.1	380685	1862	1	Bacteria	Thermotogae	Thermotogae	Thermotogales	Fervidobacteriaceae	Thermosipho	Unclassified
Streptococcus australis	GCF_015549825.1	113107	1862	1	Bacteria	Bacillota	Bacilli	Lactobacillales	Streptococcaceae	Streptococcus	Unclassified
Streptococcus halotolerans	GCF_001598035.1	1814128	1862	0	Bacteria	Bacillota	Bacilli	Lactobacillales	Streptococcaceae	Streptococcus	Unclassified
Fastidiosibacter lacustris	GCF_003428155.1	2056695	1863	0	Bacteria	Pseudomonadota	Gammaproteobacteria	Thiotrichales	Fastidiosibacteraceae	Fastidiosibacter	Unclassified
Fervidobacterium thailandense	GCF_001719065.1	1008305	1863	0	Bacteria	Thermotogae	Thermotogae	Thermotogales	Fervidobacteriaceae	Fervidobacterium	Unclassified
Leuconostoc citreum	GCF_015277835.1	33964	1863	0	Bacteria	Bacillota	Bacilli	Lactobacillales	Lactobacillaceae	Leuconostoc	Unclassified
Helicobacter japonicus	GCF_000762845.2	425400	1864	1	Bacteria	Pseudomonadota	Epsilonproteobacteria	Campylobacterales	Helicobacteraceae	Helicobacter	Unclassified
Leuconostoc suionicum	GCF_002370395.1	1511761	1864	0	Bacteria	Bacillota	Bacilli	Lactobacillales	Lactobacillaceae	Leuconostoc	Unclassified
Veillonella tobetsuensis	GCF_005403165.1	1110546	1864	0	Bacteria	Bacillota	Negativicutes	Veillonellales	Veillonellaceae	Veillonella	Unclassified
Weissella thailandensis	GCF_012396385.1	89061	1864	0	Bacteria	Bacillota	Bacilli	Lactobacillales	Lactobacillaceae	Weissella	Unclassified
Aerococcus viridans	GCF_001543285.1	1377	1865	1	Bacteria	Bacillota	Bacilli	Lactobacillales	Aerococcaceae	Aerococcus	Unclassified
Rodentibacter heidelbergensis	GCF_002000125.1	1908258	1865	0	Bacteria	Pseudomonadota	Gammaproteobacteria	Pasteurellales	Pasteurellaceae	Rodentibacter	Unclassified
Eikenella exigua	GCF_008805035.1	2528037	1866	0	Bacteria	Pseudomonadota	Betaproteobacteria	Neisseriales	Neisseriaceae	Eikenella	Unclassified
Streptococcus ruminantium	GCF_009730935.1	1917441	1866	0	Bacteria	Bacillota	Bacilli	Lactobacillales	Streptococcaceae	Streptococcus	Unclassified
Lactobacillus crispatus	GCF_016161925.1	47770	1867	1	Bacteria	Bacillota	Bacilli	Lactobacillales	Lactobacillaceae	Lactobacillus	Unclassified
Candidatus Protochlamydia amoebophila UWE25	GCF_000011565.2	264201	1867	0	Bacteria	Chlamydiae	Chlamydiia	Parachlamydiales	Parachlamydiaceae	Candidatus Protochlamydia	Candidatus Protochlamydia amoebophila
Lactobacillus amylovorus	GCF_006384175.1	1604	1867	0	Bacteria	Bacillota	Bacilli	Lactobacillales	Lactobacillaceae	Lactobacillus	Unclassified
Streptococcus mitis	GCF_013305725.1	28037	1867	0	Bacteria	Bacillota	Bacilli	Lactobacillales	Streptococcaceae	Streptococcus	Unclassified
Dehalogenimonas alkenigignens	GCF_001466665.1	1217799	1868	0	Bacteria	Chloroflexi	Dehalococcoidia	Unclassified	Unclassified	Dehalogenimonas	Unclassified
Candidatus Protochlamydia sp. W-9	GCF_001950615.1	1785087	1868	0	Bacteria	Chlamydiae	Chlamydiia	Parachlamydiales	Parachlamydiaceae	Candidatus Protochlamydia	Unclassified
Streptococcus pseudoporcinus	GCF_902141225.1	361101	1869	0	Bacteria	Bacillota	Bacilli	Lactobacillales	Streptococcaceae	Streptococcus	Unclassified
Periweissella fabalis	GCF_012396505.1	1070421	1870	0	Bacteria	Bacillota	Bacilli	Lactobacillales	Lactobacillaceae	Periweissella	Unclassified
Petrotoga sibirica	GCF_004366085.1	156202	1870	0	Bacteria	Thermotogae	Thermotogae	Petrotogales	Petrotogaceae	Petrotoga	Unclassified
Aminobacterium colombiense DSM 12261	GCF_000025885.1	572547	1872	1	Bacteria	Synergistetes	Synergistia	Synergistales	Synergistaceae	Aminobacterium	Aminobacterium colombiense
Lactobacillus gasseri	GCF_013363915.1	1596	1872	1	Bacteria	Bacillota	Bacilli	Lactobacillales	Lactobacillaceae	Lactobacillus	Unclassified
Candidatus Micropelagos thuwalensis	GCF_000469155.1	1397666	1872	0	Bacteria	Pseudomonadota	Alphaproteobacteria	Unclassified	Unclassified	Candidatus Micropelagos	Unclassified
Enorma burkinafasonensis	GCF_902150035.1	2590867	1873	1	Bacteria	Actinomycetota	Coriobacteriia	Coriobacteriales	Coriobacteriaceae	Enorma	Unclassified
Hydrogenivirga caldilitoris	GCF_003664005.1	246264	1874	0	Bacteria	Aquificae	Aquificae	Aquificales	Aquificaceae	Hydrogenivirga	Unclassified
Candidatus Avimicrobium caecorum	GCF_904394705.1	2720821	1875	0	Bacteria	Bacillota	Clostridia	Unclassified	Unclassified	Candidatus Avimicrobium	Unclassified
Candidatus Heritagella intestinalis	GCF_904382655.1	2721101	1875	0	Bacteria	Bacillota	Clostridia	Unclassified	Unclassified	Candidatus Heritagella	Unclassified
Haemophilus parahaemolyticus	GCF_008330025.1	735	1875	0	Bacteria	Pseudomonadota	Gammaproteobacteria	Pasteurellales	Pasteurellaceae	Haemophilus	Unclassified
Peptoniphilus duerdenii ATCC BAA-1640	GCF_000146345.1	862517	1875	0	Bacteria	Bacillota	Tissierellia	Tissierellales	Peptoniphilaceae	Peptoniphilus	Peptoniphilus duerdenii
Streptococcus timonensis	GCF_902376125.1	1852387	1876	1	Bacteria	Bacillota	Bacilli	Lactobacillales	Streptococcaceae	Streptococcus	Unclassified
Corynebacterium urealyticum	GCF_016127095.1	43771	1877	0	Bacteria	Actinomycetota	Actinomycetes	Corynebacteriales	Corynebacteriaceae	Corynebacterium	Unclassified
Lactobacillus equicursoris DSM 19284 = JCM 14600 = CIP 110162	GCF_001434815.1	1293597	1878	0	Bacteria	Bacillota	Bacilli	Lactobacillales	Lactobacillaceae	Lactobacillus	Lactobacillus equicursoris
Candidatus Metaruminococcus gallistercoris	GCF_904394975.1	2721134	1879	0	Bacteria	Bacillota	Clostridia	Unclassified	Unclassified	Candidatus Metaruminococcus	Unclassified
Candidatus Chrysopegis kryptomonas	GCF_001536065.1	1633643	1879	0	Bacteria	Candidatus Kryptonia	Unclassified	Unclassified	Unclassified	Candidatus Chrysopegis	Unclassified
Streptococcus sinensis	GCF_000767835.1	176090	1879	0	Bacteria	Bacillota	Bacilli	Lactobacillales	Streptococcaceae	Streptococcus	Unclassified
Thermosipho africanus TCF52B	GCF_000021285.1	484019	1879	0	Bacteria	Thermotogae	Thermotogae	Thermotogales	Fervidobacteriaceae	Thermosipho	Thermosipho africanus
Aliarcobacter skirrowii	GCF_003939045.1	28200	1881	0	Bacteria	Pseudomonadota	Epsilonproteobacteria	Campylobacterales	Arcobacteraceae	Aliarcobacter	Unclassified
Denitrobacterium detoxificans	GCF_001643775.1	79604	1881	0	Bacteria	Actinomycetota	Coriobacteriia	Eggerthellales	Eggerthellaceae	Denitrobacterium	Unclassified
Moraxella cuniculi	GCF_900637105.1	34061	1881	0	Bacteria	Pseudomonadota	Gammaproteobacteria	Moraxellales	Moraxellaceae	Moraxella	Unclassified
Olsenella timonensis	GCF_900119915.1	1805478	1882	2	Bacteria	Actinomycetota	Coriobacteriia	Coriobacteriales	Atopobiaceae	Olsenella	Unclassified
Legionella adelaidensis	GCF_900637865.1	45056	1883	1	Bacteria	Pseudomonadota	Gammaproteobacteria	Legionellales	Legionellaceae	Legionella	Unclassified
Streptococcus uberis	GCF_016113545.1	1349	1883	1	Bacteria	Bacillota	Bacilli	Lactobacillales	Streptococcaceae	Streptococcus	Unclassified
Francisella salimarina	GCF_007923265.1	2599927	1883	0	Bacteria	Pseudomonadota	Gammaproteobacteria	Thiotrichales	Francisellaceae	Francisella	Unclassified
Parvibacter caecicola	GCF_014192485.1	747645	1883	0	Bacteria	Actinomycetota	Coriobacteriia	Coriobacteriales	Coriobacteriaceae	Parvibacter	Unclassified
Thermodesulfovibrio thiophilus DSM 17215	GCF_000423865.1	1123376	1883	0	Bacteria	Nitrospirae	Thermodesulfovibrionia	Thermodesulfovibrionales	Thermodesulfovibrionaceae	Thermodesulfovibrio	Thermodesulfovibrio thiophilus
Streptococcus downei MFe28	GCF_900459175.1	764290	1884	2	Bacteria	Bacillota	Bacilli	Lactobacillales	Streptococcaceae	Streptococcus	Streptococcus downei
Levilactobacillus bambusae	GCF_003124125.1	2024736	1884	0	Bacteria	Bacillota	Bacilli	Lactobacillales	Lactobacillaceae	Levilactobacillus	Unclassified
Solobacterium moorei	GCF_902364015.1	102148	1884	0	Bacteria	Bacillota	Erysipelotrichia	Erysipelotrichales	Erysipelotrichaceae	Solobacterium	Unclassified
Sutterella parvirubra	GCF_902374665.1	437898	1884	0	Bacteria	Pseudomonadota	Betaproteobacteria	Burkholderiales	Sutterellaceae	Sutterella	Unclassified
Hydrogenobacter thermophilus TK-6	GCF_000164905.1	608538	1885	0	Bacteria	Aquificae	Aquificae	Aquificales	Aquificaceae	Hydrogenobacter	Hydrogenobacter thermophilus
Urinicoccus massiliensis	GCF_900120405.1	1723382	1886	2	Bacteria	Bacillota	Tissierellia	Tissierellales	Peptoniphilaceae	Urinicoccus	Unclassified
Schaalia suimastitidis DSM 15538	GCF_000429105.1	1120946	1886	0	Bacteria	Actinomycetota	Actinomycetes	Actinomycetales	Actinomycetaceae	Schaalia	Schaalia suimastitidis
Anaerococcus mediterraneensis	GCF_900128415.1	1870984	1887	0	Bacteria	Bacillota	Tissierellia	Tissierellales	Peptoniphilaceae	Anaerococcus	Unclassified
Lactobacillus kalixensis DSM 16043	GCF_001434335.1	1423763	1887	0	Bacteria	Bacillota	Bacilli	Lactobacillales	Lactobacillaceae	Lactobacillus	Lactobacillus kalixensis
Leptotrichia shahii	GCF_008327825.1	157691	1888	2	Bacteria	Fusobacteria	Fusobacteriia	Fusobacteriales	Leptotrichiaceae	Leptotrichia	Unclassified
Senegalimassilia anaerobia	GCF_902374535.1	1473216	1888	1	Bacteria	Actinomycetota	Coriobacteriia	Coriobacteriales	Coriobacteriaceae	Senegalimassilia	Unclassified
Francisella adeliensis	GCF_003290445.1	2007306	1888	0	Bacteria	Pseudomonadota	Gammaproteobacteria	Thiotrichales	Francisellaceae	Francisella	Unclassified
Olavius algarvensis spirochete endosymbiont	GCF_900608495.1	260710	1888	0	Bacteria	Spirochaetes	Spirochaetia	Spirochaetales	Unclassified	Unclassified	Unclassified
Thermosipho melanesiensis	GCF_001941385.1	46541	1888	0	Bacteria	Thermotogae	Thermotogae	Thermotogales	Fervidobacteriaceae	Thermosipho	Unclassified
Polynucleobacter acidiphobus	GCF_003065385.1	556053	1889	1	Bacteria	Pseudomonadota	Betaproteobacteria	Burkholderiales	Burkholderiaceae	Polynucleobacter	Unclassified
Campylobacter helveticus	GCF_008017695.1	28898	1889	0	Bacteria	Pseudomonadota	Epsilonproteobacteria	Campylobacterales	Campylobacteraceae	Campylobacter	Unclassified
Fervidobacterium islandicum	GCF_000767275.2	2423	1889	0	Bacteria	Thermotogae	Thermotogae	Thermotogales	Fervidobacteriaceae	Fervidobacterium	Unclassified
Granulicatella balaenopterae	GCF_900111135.1	137733	1889	0	Bacteria	Bacillota	Bacilli	Lactobacillales	Carnobacteriaceae	Granulicatella	Unclassified
Leuconostoc inhae	GCF_900009505.1	178001	1889	0	Bacteria	Bacillota	Bacilli	Lactobacillales	Lactobacillaceae	Leuconostoc	Unclassified
Veillonella dispar	GCF_015547025.1	39778	1889	0	Bacteria	Bacillota	Negativicutes	Veillonellales	Veillonellaceae	Veillonella	Unclassified
Treponema pectinovorum	GCF_900497565.1	164	1890	1	Bacteria	Spirochaetes	Spirochaetia	Spirochaetales	Treponemataceae	Treponema	Unclassified
Moraxella bovoculi	GCF_000988745.2	386891	1891	1	Bacteria	Pseudomonadota	Gammaproteobacteria	Moraxellales	Moraxellaceae	Moraxella	Unclassified
Actinomyces gaoshouyii	GCF_002076915.1	1960083	1891	0	Bacteria	Actinomycetota	Actinomycetes	Actinomycetales	Actinomycetaceae	Actinomyces	Unclassified
Lacticaseibacillus brantae DSM 23927	GCF_001436115.1	1423727	1891	0	Bacteria	Bacillota	Bacilli	Lactobacillales	Lactobacillaceae	Lacticaseibacillus	Lacticaseibacillus brantae
Aliarcobacter trophiarum LMG 25534	GCF_003355515.1	1032241	1892	1	Bacteria	Pseudomonadota	Epsilonproteobacteria	Campylobacterales	Arcobacteraceae	Aliarcobacter	Aliarcobacter trophiarum
Campylobacter geochelonis	GCF_013201685.1	1780362	1892	0	Bacteria	Pseudomonadota	Epsilonproteobacteria	Campylobacterales	Campylobacteraceae	Campylobacter	Unclassified
Veillonella criceti	GCF_900460315.1	103891	1893	0	Bacteria	Bacillota	Negativicutes	Veillonellales	Veillonellaceae	Veillonella	Unclassified
Streptococcus equi subsp. zooepidemicus	GCF_015767555.1	40041	1894	2	Bacteria	Bacillota	Bacilli	Lactobacillales	Streptococcaceae	Streptococcus	Streptococcus equi
Bifidobacterium dentium	GCF_015700555.1	1689	1894	0	Bacteria	Actinomycetota	Actinomycetes	Bifidobacteriales	Bifidobacteriaceae	Bifidobacterium	Unclassified
Lactobacillus porci	GCF_009695985.1	2012477	1895	0	Bacteria	Bacillota	Bacilli	Lactobacillales	Lactobacillaceae	Lactobacillus	Unclassified
Succinispira mobilis DSM 6222	GCF_000384135.1	1069080	1896	1	Bacteria	Bacillota	Negativicutes	Acidaminococcales	Acidaminococcaceae	Succinispira	Succinispira mobilis
Francisella salina	GCF_000219045.1	573569	1896	0	Bacteria	Pseudomonadota	Gammaproteobacteria	Thiotrichales	Francisellaceae	Francisella	Unclassified
Kingella kingae	GCF_900475905.1	504	1899	2	Bacteria	Pseudomonadota	Betaproteobacteria	Neisseriales	Neisseriaceae	Kingella	Unclassified
Pediococcus acidilactici	GCF_016127815.1	1254	1900	1	Bacteria	Bacillota	Bacilli	Lactobacillales	Lactobacillaceae	Pediococcus	Unclassified
Atopostipes suicloacalis DSM 15692	GCF_900129085.1	1121025	1901	1	Bacteria	Bacillota	Bacilli	Lactobacillales	Carnobacteriaceae	Atopostipes	Atopostipes suicloacalis
Bifidobacterium pseudocatenulatum	GCF_015667675.1	28026	1901	0	Bacteria	Actinomycetota	Actinomycetes	Bifidobacteriales	Bifidobacteriaceae	Bifidobacterium	Unclassified
Candidatus Hakubanella thermoalkaliphilus	GCF_013281875.1	2754717	1902	0	Bacteria	Actinomycetota	Unclassified	Unclassified	Unclassified	Candidatus Hakubanella	Unclassified
Limosilactobacillus mucosae	GCF_013423865.1	97478	1902	0	Bacteria	Bacillota	Bacilli	Lactobacillales	Lactobacillaceae	Limosilactobacillus	Unclassified
Aliarcobacter thereius LMG 24486	GCF_004214815.1	1032240	1903	0	Bacteria	Pseudomonadota	Epsilonproteobacteria	Campylobacterales	Arcobacteraceae	Aliarcobacter	Aliarcobacter thereius
Corynebacterium atypicum	GCF_000732945.1	191610	1903	0	Bacteria	Actinomycetota	Actinomycetes	Corynebacteriales	Corynebacteriaceae	Corynebacterium	Unclassified
Ignatzschineria ureiclastica	GCF_014652035.1	472582	1903	0	Bacteria	Pseudomonadota	Gammaproteobacteria	Cardiobacteriales	Ignatzschineriaceae	Ignatzschineria	Unclassified
Streptococcus canis	GCF_010993845.2	1329	1903	0	Bacteria	Bacillota	Bacilli	Lactobacillales	Streptococcaceae	Streptococcus	Unclassified
Bifidobacterium adolescentis L2-32	GCF_000154085.1	411481	1904	2	Bacteria	Actinomycetota	Actinomycetes	Bifidobacteriales	Bifidobacteriaceae	Bifidobacterium	Bifidobacterium adolescentis
Petrotoga miotherma DSM 10691	GCF_002895605.1	1434326	1904	0	Bacteria	Thermotogae	Thermotogae	Petrotogales	Petrotogaceae	Petrotoga	Petrotoga miotherma
Richelia intracellularis HH01	GCF_000350105.1	1165094	1905	0	Bacteria	Cyanobacteria	Unclassified	Nostocales	Nostocaceae	Richelia	Richelia intracellularis
Collinsella aerofaciens	GCF_003856815.1	74426	1906	1	Bacteria	Actinomycetota	Coriobacteriia	Coriobacteriales	Coriobacteriaceae	Collinsella	Unclassified
Neisseria lactamica	GCF_901482445.1	486	1906	1	Bacteria	Pseudomonadota	Betaproteobacteria	Neisseriales	Neisseriaceae	Neisseria	Unclassified
Fusobacterium perfoetens ATCC 29250	GCF_000622245.1	1408439	1906	0	Bacteria	Fusobacteria	Fusobacteriia	Fusobacteriales	Fusobacteriaceae	Fusobacterium	Fusobacterium perfoetens
Streptococcus minor	GCF_003860045.1	229549	1906	0	Bacteria	Bacillota	Bacilli	Lactobacillales	Streptococcaceae	Streptococcus	Unclassified
Streptococcus iniae	GCF_003697375.1	1346	1908	0	Bacteria	Bacillota	Bacilli	Lactobacillales	Streptococcaceae	Streptococcus	Unclassified
Streptococcus porcinus	GCF_901542335.1	1340	1908	0	Bacteria	Bacillota	Bacilli	Lactobacillales	Streptococcaceae	Streptococcus	Unclassified
Polynucleobacter meluiroseus	GCF_900205755.1	1938814	1909	0	Bacteria	Pseudomonadota	Betaproteobacteria	Burkholderiales	Burkholderiaceae	Polynucleobacter	Unclassified
Secundilactobacillus malefermentans	GCF_008033155.1	176292	1910	2	Bacteria	Bacillota	Bacilli	Lactobacillales	Lactobacillaceae	Secundilactobacillus	Unclassified
Acetomicrobium flavidum	GCF_900129645.1	49896	1910	1	Bacteria	Synergistetes	Synergistia	Synergistales	Synergistaceae	Acetomicrobium	Unclassified
Hutsoniella sourekii ATCC 700629	GCF_000518205.1	1408438	1910	0	Bacteria	Bacillota	Bacilli	Lactobacillales	Aerococcaceae	Hutsoniella	Hutsoniella sourekii
Streptococcus ictaluri 707-05	GCF_000188015.2	764299	1911	0	Bacteria	Bacillota	Bacilli	Lactobacillales	Streptococcaceae	Streptococcus	Streptococcus ictaluri
Bifidobacterium aquikefiri	GCF_002259795.1	1653207	1912	1	Bacteria	Actinomycetota	Actinomycetes	Bifidobacteriales	Bifidobacteriaceae	Bifidobacterium	Unclassified
Porphyromonas cangingivalis	GCF_900638305.1	36874	1914	2	Bacteria	Bacteroidota	Bacteroidia	Bacteroidales	Porphyromonadaceae	Porphyromonas	Unclassified
Candidatus Protochlamydia sp. R18	GCF_000648255.1	1353977	1914	1	Bacteria	Chlamydiae	Chlamydiia	Parachlamydiales	Parachlamydiaceae	Candidatus Protochlamydia	Unclassified
Candidatus Neoanaerotignum tabaqchaliae	GCF_904420235.1	2721136	1914	0	Bacteria	Bacillota	Clostridia	Unclassified	Unclassified	Candidatus Neoanaerotignum	Unclassified
Fervidobacterium changbaicum	GCF_004117075.1	310769	1914	0	Bacteria	Thermotogae	Thermotogae	Thermotogales	Fervidobacteriaceae	Fervidobacterium	Unclassified
Fervidobacterium pennivorans DSM 9078	GCF_000235405.2	771875	1914	0	Bacteria	Thermotogae	Thermotogae	Thermotogales	Fervidobacteriaceae	Fervidobacterium	Fervidobacterium pennivorans
Veillonella rogosae JCM 15642	GCF_002959775.1	1298595	1914	0	Bacteria	Bacillota	Negativicutes	Veillonellales	Veillonellaceae	Veillonella	Veillonella rogosae
Neisseria gonorrhoeae FA 1090	GCF_000006845.1	242231	1916	2	Bacteria	Pseudomonadota	Betaproteobacteria	Neisseriales	Neisseriaceae	Neisseria	Neisseria gonorrhoeae
Bartonella tribocorum	GCF_000689355.1	85701	1916	1	Bacteria	Pseudomonadota	Alphaproteobacteria	Hyphomicrobiales	Bartonellaceae	Bartonella	Unclassified
Olsenella phocaeensis	GCF_900120385.1	1852385	1916	0	Bacteria	Actinomycetota	Coriobacteriia	Coriobacteriales	Atopobiaceae	Olsenella	Unclassified
Corynebacterium massiliense DSM 45435	GCF_000420605.1	1121364	1917	0	Bacteria	Actinomycetota	Actinomycetes	Corynebacteriales	Corynebacteriaceae	Corynebacterium	Corynebacterium massiliense
Liquorilactobacillus oeni DSM 19972	GCF_001436275.1	1423777	1917	0	Bacteria	Bacillota	Bacilli	Lactobacillales	Lactobacillaceae	Liquorilactobacillus	Liquorilactobacillus oeni
Anaeroplasma bactoclasticum	GCF_003550015.1	2088	1919	1	Bacteria	Tenericutes	Mollicutes	Anaeroplasmatales	Anaeroplasmataceae	Anaeroplasma	Unclassified
Anaerosphaera aminiphila DSM 21120	GCF_900129925.1	1120995	1919	0	Bacteria	Bacillota	Tissierellia	Tissierellales	Peptoniphilaceae	Anaerosphaera	Anaerosphaera aminiphila
Streptococcus ursoris	GCF_012843165.1	648567	1919	0	Bacteria	Bacillota	Bacilli	Lactobacillales	Streptococcaceae	Streptococcus	Unclassified
Ligilactobacillus ruminis	GCF_015557075.1	1623	1920	0	Bacteria	Bacillota	Bacilli	Lactobacillales	Lactobacillaceae	Ligilactobacillus	Unclassified
Peptoanaerobacter stomatis	GCF_000238095.2	796937	1920	0	Bacteria	Bacillota	Clostridia	Eubacteriales	Peptostreptococcaceae	Peptoanaerobacter	Unclassified
Bifidobacterium samirii	GCF_003952945.1	2306974	1921	2	Bacteria	Actinomycetota	Actinomycetes	Bifidobacteriales	Bifidobacteriaceae	Bifidobacterium	Unclassified
Pediococcus cellicola	GCF_007989045.1	319652	1921	0	Bacteria	Bacillota	Bacilli	Lactobacillales	Lactobacillaceae	Pediococcus	Unclassified
Candidatus Metalachnospira gallinarum	GCF_904378045.1	2721132	1922	0	Bacteria	Bacillota	Clostridia	Unclassified	Unclassified	Candidatus Metalachnospira	Unclassified
Veillonella magna DSM 19857	GCF_000428745.1	1123489	1922	0	Bacteria	Bacillota	Negativicutes	Veillonellales	Veillonellaceae	Veillonella	Veillonella magna
Anaerococcus urinomassiliensis	GCF_900128425.1	1745712	1923	4	Bacteria	Bacillota	Tissierellia	Tissierellales	Peptoniphilaceae	Anaerococcus	Unclassified
Neisseria bergeri	GCF_003490325.1	1906581	1923	0	Bacteria	Pseudomonadota	Betaproteobacteria	Neisseriales	Neisseriaceae	Neisseria	Unclassified
Petrotoga mexicana DSM 14811	GCF_002895565.1	1122954	1925	0	Bacteria	Thermotogae	Thermotogae	Petrotogales	Petrotogaceae	Petrotoga	Petrotoga mexicana
Bifidobacterium breve	GCF_015667655.1	1685	1926	0	Bacteria	Actinomycetota	Actinomycetes	Bifidobacteriales	Bifidobacteriaceae	Bifidobacterium	Unclassified
Peptoniphilus grossensis	GCF_902385805.1	1465756	1926	0	Bacteria	Bacillota	Tissierellia	Tissierellales	Peptoniphilaceae	Peptoniphilus	Unclassified
Kosmotoga arenicorallina S304	GCF_001636545.1	1453497	1927	0	Bacteria	Thermotogae	Thermotogae	Kosmotogales	Kosmotogaceae	Kosmotoga	Kosmotoga arenicorallina
Latilactobacillus fuchuensis	GCF_900258455.1	164393	1927	0	Bacteria	Bacillota	Bacilli	Lactobacillales	Lactobacillaceae	Latilactobacillus	Unclassified
Haemophilus paracuniculus	GCF_002015115.1	734	1928	3	Bacteria	Pseudomonadota	Gammaproteobacteria	Pasteurellales	Pasteurellaceae	Haemophilus	Unclassified
Globicatella sulfidifaciens DSM 15739	GCF_900167405.1	1121925	1928	0	Bacteria	Bacillota	Bacilli	Lactobacillales	Aerococcaceae	Globicatella	Globicatella sulfidifaciens
Leuconostoc pseudomesenteroides	GCF_016127035.1	33968	1928	0	Bacteria	Bacillota	Bacilli	Lactobacillales	Lactobacillaceae	Leuconostoc	Unclassified
Streptococcus ratti	GCF_008803015.1	1341	1928	0	Bacteria	Bacillota	Bacilli	Lactobacillales	Streptococcaceae	Streptococcus	Unclassified
Candidatus Alangreenwoodia gallinarii	GCF_904398315.1	2720823	1930	0	Bacteria	Bacillota	Clostridia	Unclassified	Unclassified	Candidatus Alangreenwoodia	Unclassified
Catenisphaera adipataccumulans	GCF_014202755.1	700500	1930	0	Bacteria	Bacillota	Erysipelotrichia	Erysipelotrichales	Erysipelotrichaceae	Catenisphaera	Unclassified
Lacticigenium naphthae DSM 19658	GCF_000425865.1	1122143	1930	0	Bacteria	Bacillota	Bacilli	Lactobacillales	Carnobacteriaceae	Lacticigenium	Lacticigenium naphthae
Phocoenobacter uteri	GCF_900454895.1	146806	1930	0	Bacteria	Pseudomonadota	Gammaproteobacteria	Pasteurellales	Pasteurellaceae	Phocoenobacter	Unclassified
Varibaculum massiliense	GCF_900106855.1	1852372	1931	1	Bacteria	Actinomycetota	Actinomycetes	Actinomycetales	Actinomycetaceae	Varibaculum	Unclassified
Alloprevotella rava F0323	GCF_000234115.1	679199	1932	0	Bacteria	Bacteroidota	Bacteroidia	Bacteroidales	Prevotellaceae	Alloprevotella	Alloprevotella rava
Haemophilus parainfluenzae	GCF_016127215.1	729	1932	0	Bacteria	Pseudomonadota	Gammaproteobacteria	Pasteurellales	Pasteurellaceae	Haemophilus	Unclassified
Caldicellulosiruptor naganoensis NA10	GCF_000955735.1	1387569	1936	1	Bacteria	Bacillota	Clostridia	Thermoanaerobacterales	Thermoanaerobacterales Family III. Incertae Sedis	Caldicellulosiruptor	Caldicellulosiruptor naganoensis
Thermotoga caldifontis AZM44c09	GCF_000828655.1	1408159	1938	0	Bacteria	Thermotogae	Thermotogae	Thermotogales	Thermotogaceae	Thermotoga	Thermotoga caldifontis
Winkia neuii	GCF_012030015.1	33007	1938	0	Bacteria	Actinomycetota	Actinomycetes	Actinomycetales	Actinomycetaceae	Winkia	Unclassified
Moraxella porci DSM 25326	GCF_002014855.1	573983	1939	0	Bacteria	Pseudomonadota	Gammaproteobacteria	Moraxellales	Moraxellaceae	Moraxella	Moraxella porci
Neisseria subflava	GCF_005221305.1	28449	1939	0	Bacteria	Pseudomonadota	Betaproteobacteria	Neisseriales	Neisseriaceae	Neisseria	Unclassified
Streptococcus pasteurianus	GCF_004843545.1	197614	1940	0	Bacteria	Bacillota	Bacilli	Lactobacillales	Streptococcaceae	Streptococcus	Unclassified
Anaerococcus marasmi	GCF_900290195.1	2057797	1942	1	Bacteria	Bacillota	Tissierellia	Tissierellales	Peptoniphilaceae	Anaerococcus	Unclassified
Peptoniphilus indolicus ATCC 29427	GCF_000227315.1	997350	1942	1	Bacteria	Bacillota	Tissierellia	Tissierellales	Peptoniphilaceae	Peptoniphilus	Peptoniphilus indolicus
Streptococcus pneumoniae TIGR4	GCF_000006885.1	170187	1942	1	Bacteria	Bacillota	Bacilli	Lactobacillales	Streptococcaceae	Streptococcus	Streptococcus pneumoniae
Francisella marina	GCF_008369765.1	2249302	1942	0	Bacteria	Pseudomonadota	Gammaproteobacteria	Thiotrichales	Francisellaceae	Francisella	Unclassified
Actinomyces weissii	GCF_016598775.1	675090	1943	3	Bacteria	Actinomycetota	Actinomycetes	Actinomycetales	Actinomycetaceae	Actinomyces	Unclassified
Neisseria flavescens	GCF_005221285.1	484	1943	0	Bacteria	Pseudomonadota	Betaproteobacteria	Neisseriales	Neisseriaceae	Neisseria	Unclassified
Selenomonas noxia F0398	GCF_000234135.1	702437	1943	0	Bacteria	Bacillota	Negativicutes	Selenomonadales	Selenomonadaceae	Selenomonas	Selenomonas noxia
Thermodesulfovibrio yellowstonii DSM 11347	GCF_000020985.1	289376	1944	1	Bacteria	Nitrospirae	Thermodesulfovibrionia	Thermodesulfovibrionales	Thermodesulfovibrionaceae	Thermodesulfovibrio	Thermodesulfovibrio yellowstonii
Aminobacterium mobile DSM 12262	GCF_000526395.1	1304875	1944	0	Bacteria	Synergistetes	Synergistia	Synergistales	Synergistaceae	Aminobacterium	Aminobacterium mobile
Athalassotoga saccharophila	GCF_009936215.1	1441386	1944	0	Bacteria	Thermotogae	Thermotogae	Mesoaciditogales	Mesoaciditogaceae	Athalassotoga	Unclassified
Comamonas jiangduensis	GCF_902829245.1	1194168	1944	0	Bacteria	Pseudomonadota	Betaproteobacteria	Burkholderiales	Comamonadaceae	Comamonas	Unclassified
Dermabacter hominis	GCF_002847685.1	36740	1944	0	Bacteria	Actinomycetota	Actinomycetes	Micrococcales	Dermabacteraceae	Dermabacter	Unclassified
Fervidobacterium gondwanense DSM 13020	GCF_900143265.1	1121883	1944	0	Bacteria	Thermotogae	Thermotogae	Thermotogales	Fervidobacteriaceae	Fervidobacterium	Fervidobacterium gondwanense
Candidatus Cryptoclostridium obscurum	GCF_904420535.1	2720830	1945	0	Bacteria	Bacillota	Clostridia	Unclassified	Unclassified	Candidatus Cryptoclostridium	Unclassified
Desulfurella amilsii	GCF_002119425.1	1562698	1945	0	Bacteria	Pseudomonadota	Deltaproteobacteria	Desulfurellales	Desulfurellaceae	Desulfurella	Unclassified
Frederiksenia canicola	GCF_011455495.1	123824	1946	0	Bacteria	Pseudomonadota	Gammaproteobacteria	Pasteurellales	Pasteurellaceae	Frederiksenia	Unclassified
Enterococcus timonensis	GCF_900104595.1	1852364	1947	1	Bacteria	Bacillota	Bacilli	Lactobacillales	Enterococcaceae	Enterococcus	Unclassified
Bifidobacterium jacchi	GCF_009078285.1	2490545	1948	1	Bacteria	Actinomycetota	Actinomycetes	Bifidobacteriales	Bifidobacteriaceae	Bifidobacterium	Unclassified
Campylobacter showae	GCF_004803815.1	204	1948	1	Bacteria	Pseudomonadota	Epsilonproteobacteria	Campylobacterales	Campylobacteraceae	Campylobacter	Unclassified
Chlorobaculum tepidum TLS	GCF_000006985.1	194439	1948	1	Bacteria	Chlorobi	Chlorobia	Chlorobiales	Chlorobiaceae	Chlorobaculum	Chlorobaculum tepidum
Neisseria animalis	GCF_008806995.1	492	1948	1	Bacteria	Pseudomonadota	Betaproteobacteria	Neisseriales	Neisseriaceae	Neisseria	Unclassified
Peptacetobacter hominis	GCF_006861675.1	2743610	1948	0	Bacteria	Bacillota	Clostridia	Eubacteriales	Peptostreptococcaceae	Peptacetobacter	Unclassified
Spiribacter aquaticus	GCF_007625215.1	1935996	1948	0	Bacteria	Pseudomonadota	Gammaproteobacteria	Chromatiales	Ectothiorhodospiraceae	Spiribacter	Unclassified
Actinobacillus ureae	GCF_900445015.1	723	1949	0	Bacteria	Pseudomonadota	Gammaproteobacteria	Pasteurellales	Pasteurellaceae	Actinobacillus	Unclassified
Prevotella baroniae DSM 16972 = JCM 13447	GCF_000613565.1	1122980	1949	0	Bacteria	Bacteroidota	Bacteroidia	Bacteroidales	Prevotellaceae	Prevotella	Prevotella baroniae
Enorma phocaeensis	GCF_900186505.1	1871019	1950	1	Bacteria	Actinomycetota	Coriobacteriia	Coriobacteriales	Coriobacteriaceae	Enorma	Unclassified
Lactobacillus kimbladii	GCF_000970755.1	1218506	1950	0	Bacteria	Bacillota	Bacilli	Lactobacillales	Lactobacillaceae	Lactobacillus	Unclassified
Lentilactobacillus curieae	GCF_000785105.2	1138822	1950	0	Bacteria	Bacillota	Bacilli	Lactobacillales	Lactobacillaceae	Lentilactobacillus	Unclassified
Prevotella amnii	GCF_001553225.1	419005	1950	0	Bacteria	Bacteroidota	Bacteroidia	Bacteroidales	Prevotellaceae	Prevotella	Unclassified
Bifidobacterium saimiriisciurei	GCF_010667655.1	2661627	1953	1	Bacteria	Actinomycetota	Actinomycetes	Bifidobacteriales	Bifidobacteriaceae	Bifidobacterium	Unclassified
Neisseria meningitidis MC58	GCF_000008805.1	122586	1953	0	Bacteria	Pseudomonadota	Betaproteobacteria	Neisseriales	Neisseriaceae	Neisseria	Neisseria meningitidis
Mesoaciditoga lauensis cd-1655R = DSM 25116	GCF_000745455.1	1150474	1954	2	Bacteria	Thermotogae	Thermotogae	Mesoaciditogales	Mesoaciditogaceae	Mesoaciditoga	Mesoaciditoga lauensis
Bifidobacterium pullorum subsp. gallinarum	GCF_004135085.1	78344	1955	0	Bacteria	Actinomycetota	Actinomycetes	Bifidobacteriales	Bifidobacteriaceae	Bifidobacterium	Bifidobacterium pullorum
Haemophilus paraphrohaemolyticus	GCF_900451065.1	736	1955	0	Bacteria	Pseudomonadota	Gammaproteobacteria	Pasteurellales	Pasteurellaceae	Haemophilus	Unclassified
Veillonella ratti	GCF_003992115.1	103892	1955	0	Bacteria	Bacillota	Negativicutes	Veillonellales	Veillonellaceae	Veillonella	Unclassified
Bifidobacterium catenulatum subsp. kashiwanohense	GCF_009684555.1	630129	1957	1	Bacteria	Actinomycetota	Actinomycetes	Bifidobacteriales	Bifidobacteriaceae	Bifidobacterium	Bifidobacterium catenulatum
Porphyromonas levii	GCF_004551505.1	28114	1957	0	Bacteria	Bacteroidota	Bacteroidia	Bacteroidales	Porphyromonadaceae	Porphyromonas	Unclassified
Pseudothermotoga thermarum DSM 5069	GCF_000217815.1	688269	1957	0	Bacteria	Thermotogae	Thermotogae	Thermotogales	Thermotogaceae	Pseudothermotoga	Pseudothermotoga thermarum
Limosilactobacillus ingluviei	GCF_001437235.1	148604	1959	1	Bacteria	Bacillota	Bacilli	Lactobacillales	Lactobacillaceae	Limosilactobacillus	Unclassified
Candidatus Cryosericum septentrionale	GCF_003570995.1	2290913	1959	0	Bacteria	Candidatus Cryosericota	Candidatus Cryosericia	Candidatus Cryosericales	Candidatus Cryosericaceae	Candidatus Cryosericum	Unclassified
Porphyromonas gulae	GCF_000971515.1	111105	1960	0	Bacteria	Bacteroidota	Bacteroidia	Bacteroidales	Porphyromonadaceae	Porphyromonas	Unclassified
Corynebacterium pseudodiphtheriticum	GCF_003989225.1	37637	1961	1	Bacteria	Actinomycetota	Actinomycetes	Corynebacteriales	Corynebacteriaceae	Corynebacterium	Unclassified
Haemophilus pittmaniae	GCF_900186995.1	249188	1961	0	Bacteria	Pseudomonadota	Gammaproteobacteria	Pasteurellales	Pasteurellaceae	Haemophilus	Unclassified
Staphylococcus muscae	GCF_003019275.1	1294	1961	0	Bacteria	Bacillota	Bacilli	Bacillales	Staphylococcaceae	Staphylococcus	Unclassified
Caminibacter pacificus	GCF_005083985.2	1424653	1962	1	Bacteria	Pseudomonadota	Epsilonproteobacteria	Nautiliales	Nautiliaceae	Caminibacter	Unclassified
Bartonella tamiae Th239	GCF_000278275.1	1094558	1962	0	Bacteria	Pseudomonadota	Alphaproteobacteria	Hyphomicrobiales	Bartonellaceae	Bartonella	Bartonella tamiae
Mannheimia ovis	GCF_009828705.1	2679994	1962	0	Bacteria	Pseudomonadota	Gammaproteobacteria	Pasteurellales	Pasteurellaceae	Mannheimia	Unclassified
Jeotgalibaca dankookensis	GCF_002005405.1	708126	1963	0	Bacteria	Bacillota	Bacilli	Lactobacillales	Carnobacteriaceae	Jeotgalibaca	Unclassified
Streptococcus dysgalactiae	GCF_016128095.1	1334	1963	0	Bacteria	Bacillota	Bacilli	Lactobacillales	Streptococcaceae	Streptococcus	Unclassified
Vagococcus humatus	GCF_003950325.1	1889241	1964	1	Bacteria	Bacillota	Bacilli	Lactobacillales	Enterococcaceae	Vagococcus	Unclassified
Prevotella nanceiensis DSM 19126 = JCM 15639	GCF_000379965.1	1122988	1964	0	Bacteria	Bacteroidota	Bacteroidia	Bacteroidales	Prevotellaceae	Prevotella	Prevotella nanceiensis
Francisella uliginis	GCF_001895265.1	573570	1966	0	Bacteria	Pseudomonadota	Gammaproteobacteria	Thiotrichales	Francisellaceae	Francisella	Unclassified
Prevotella falsenii DSM 22864 = JCM 15124	GCF_000613945.1	1122983	1966	0	Bacteria	Bacteroidota	Bacteroidia	Bacteroidales	Prevotellaceae	Prevotella	Prevotella falsenii
Vagococcus zengguangii	GCF_005145005.1	2571750	1966	0	Bacteria	Bacillota	Bacilli	Lactobacillales	Enterococcaceae	Vagococcus	Unclassified
Leptotrichia hongkongensis	GCF_007990635.1	554406	1967	1	Bacteria	Fusobacteria	Fusobacteriia	Fusobacteriales	Leptotrichiaceae	Leptotrichia	Unclassified
Nitratiruptor tergarcus DSM 16512	GCF_900176045.1	1069081	1967	1	Bacteria	Pseudomonadota	Epsilonproteobacteria	Nautiliales	Nitratiruptoraceae	Nitratiruptor	Nitratiruptor tergarcus
Phocaeicola abscessus CCUG 55929	GCF_000312445.1	1204719	1967	0	Bacteria	Bacteroidota	Bacteroidia	Bacteroidales	Bacteroidaceae	Phocaeicola	Phocaeicola abscessus
Histophilus somni 2336	GCF_000019405.1	228400	1968	2	Bacteria	Pseudomonadota	Gammaproteobacteria	Pasteurellales	Pasteurellaceae	Histophilus	Histophilus somni
Polynucleobacter hirudinilacicola	GCF_002192535.1	1743166	1968	1	Bacteria	Pseudomonadota	Betaproteobacteria	Burkholderiales	Burkholderiaceae	Polynucleobacter	Unclassified
Weissella jogaejeotgali	GCF_001932615.1	1631871	1969	1	Bacteria	Bacillota	Bacilli	Lactobacillales	Lactobacillaceae	Weissella	Unclassified
Petrotoga mobilis SJ95	GCF_000018605.1	403833	1969	0	Bacteria	Thermotogae	Thermotogae	Petrotogales	Petrotogaceae	Petrotoga	Petrotoga mobilis
Streptococcus entericus DSM 14446	GCF_000380025.1	1123302	1970	1	Bacteria	Bacillota	Bacilli	Lactobacillales	Streptococcaceae	Streptococcus	Streptococcus entericus
Ligilactobacillus apodemi DSM 16634 = JCM 16172	GCF_001434405.1	1423724	1970	0	Bacteria	Bacillota	Bacilli	Lactobacillales	Lactobacillaceae	Ligilactobacillus	Ligilactobacillus apodemi
Neisseria mucosa	GCF_013267835.1	488	1970	0	Bacteria	Pseudomonadota	Betaproteobacteria	Neisseriales	Neisseriaceae	Neisseria	Unclassified
Cruoricaptor ignavus	GCF_014961145.1	1118202	1971	0	Bacteria	Bacteroidota	Flavobacteriia	Flavobacteriales	Weeksellaceae	Cruoricaptor	Unclassified
Furfurilactobacillus siliginis	GCF_001437435.1	348151	1971	0	Bacteria	Bacillota	Bacilli	Lactobacillales	Lactobacillaceae	Furfurilactobacillus	Unclassified
Leuconostoc mesenteroides	GCF_016127295.1	1245	1971	0	Bacteria	Bacillota	Bacilli	Lactobacillales	Lactobacillaceae	Leuconostoc	Unclassified
Porphyromonas macacae	GCF_900454765.1	28115	1971	0	Bacteria	Bacteroidota	Bacteroidia	Bacteroidales	Porphyromonadaceae	Porphyromonas	Unclassified
Streptococcus hyointestinalis	GCF_011039275.1	1337	1972	1	Bacteria	Bacillota	Bacilli	Lactobacillales	Streptococcaceae	Streptococcus	Unclassified
[Collinsella] massiliensis	GCF_902374905.1	1232426	1972	0	Bacteria	Actinomycetota	Coriobacteriia	Coriobacteriales	Coriobacteriaceae	Enorma	Unclassified
Phascolarctobacterium succinatutens	GCF_902374385.1	626940	1973	0	Bacteria	Bacillota	Negativicutes	Acidaminococcales	Acidaminococcaceae	Phascolarctobacterium	Unclassified
Polynucleobacter campilacus	GCF_002206625.1	1743163	1973	0	Bacteria	Pseudomonadota	Betaproteobacteria	Burkholderiales	Burkholderiaceae	Polynucleobacter	Unclassified
Mesocricetibacter intestinalis	GCF_004363295.1	1521930	1974	0	Bacteria	Pseudomonadota	Gammaproteobacteria	Pasteurellales	Pasteurellaceae	Mesocricetibacter	Unclassified
Fusobacterium pseudoperiodonticum	GCF_002763595.1	2663009	1975	3	Bacteria	Fusobacteria	Fusobacteriia	Fusobacteriales	Fusobacteriaceae	Fusobacterium	Unclassified
Corynebacterium camporealensis	GCF_000766885.2	161896	1975	0	Bacteria	Actinomycetota	Actinomycetes	Corynebacteriales	Corynebacteriaceae	Corynebacterium	Unclassified
Lactococcus fujiensis JCM 16395	GCF_002441655.1	1291764	1975	0	Bacteria	Bacillota	Bacilli	Lactobacillales	Streptococcaceae	Lactococcus	Lactococcus fujiensis
Phaeovibrio sulfidiphilus	GCF_014861485.1	1220600	1975	0	Bacteria	Pseudomonadota	Alphaproteobacteria	Rhodospirillales	Rhodospirillaceae	Phaeovibrio	Unclassified
Riemerella columbipharyngis	GCF_900101995.1	1071918	1975	0	Bacteria	Bacteroidota	Flavobacteriia	Flavobacteriales	Weeksellaceae	Riemerella	Unclassified
Thiomicrospira pelophila DSM 1534	GCF_000711195.1	1123517	1975	0	Bacteria	Pseudomonadota	Gammaproteobacteria	Thiotrichales	Piscirickettsiaceae	Thiomicrospira	Thiomicrospira pelophila
Basfia succiniciproducens	GCF_011455875.1	653940	1977	0	Bacteria	Pseudomonadota	Gammaproteobacteria	Pasteurellales	Pasteurellaceae	Basfia	Unclassified
Rarobacter incanus	GCF_006715765.1	153494	1977	0	Bacteria	Actinomycetota	Actinomycetes	Micrococcales	Rarobacteraceae	Rarobacter	Unclassified
Bifidobacterium goeldii	GCF_003951095.1	2306975	1978	1	Bacteria	Actinomycetota	Actinomycetes	Bifidobacteriales	Bifidobacteriaceae	Bifidobacterium	Unclassified
Dermabacter jinjuensis	GCF_002443115.1	1667168	1978	0	Bacteria	Actinomycetota	Actinomycetes	Micrococcales	Dermabacteraceae	Dermabacter	Unclassified
Micrococcus cohnii	GCF_014205175.1	993416	1978	0	Bacteria	Actinomycetota	Actinomycetes	Micrococcales	Micrococcaceae	Micrococcus	Unclassified
Streptococcus pantholopis	GCF_001642085.1	1811193	1978	0	Bacteria	Bacillota	Bacilli	Lactobacillales	Streptococcaceae	Streptococcus	Unclassified
Streptococcus parasanguinis	GCF_015669175.1	1318	1978	0	Bacteria	Bacillota	Bacilli	Lactobacillales	Streptococcaceae	Streptococcus	Unclassified
Acidimicrobium ferrooxidans DSM 10331	GCF_000023265.1	525909	1979	1	Bacteria	Actinomycetota	Acidimicrobiia	Acidimicrobiales	Acidimicrobiaceae	Acidimicrobium	Acidimicrobium ferrooxidans
Dialister massiliensis	GCF_900343095.1	2161821	1979	0	Bacteria	Bacillota	Negativicutes	Veillonellales	Veillonellaceae	Dialister	Unclassified
Lactobacillus ultunensis	GCF_902374155.1	227945	1979	0	Bacteria	Bacillota	Bacilli	Lactobacillales	Lactobacillaceae	Lactobacillus	Unclassified
Corynebacterium pseudotuberculosis	GCF_001026945.2	1719	1980	0	Bacteria	Actinomycetota	Actinomycetes	Corynebacteriales	Corynebacteriaceae	Corynebacterium	Unclassified
Schaalia vaccimaxillae DSM 15804	GCF_000420425.1	1120947	1980	0	Bacteria	Actinomycetota	Actinomycetes	Actinomycetales	Actinomycetaceae	Schaalia	Schaalia vaccimaxillae
Collinsella stercoris DSM 13279	GCF_000156215.1	445975	1981	2	Bacteria	Actinomycetota	Coriobacteriia	Coriobacteriales	Coriobacteriaceae	Collinsella	Collinsella stercoris
Avibacterium avium	GCF_900454535.1	751	1981	0	Bacteria	Pseudomonadota	Gammaproteobacteria	Pasteurellales	Pasteurellaceae	Avibacterium	Unclassified
Bifidobacterium aesculapii	GCF_001417815.1	1329411	1981	0	Bacteria	Actinomycetota	Actinomycetes	Bifidobacteriales	Bifidobacteriaceae	Bifidobacterium	Unclassified
Streptococcus rubneri	GCF_015560245.1	1234680	1981	0	Bacteria	Bacillota	Bacilli	Lactobacillales	Streptococcaceae	Streptococcus	Unclassified
Candidatus Howiella intestinavium	GCF_904420585.1	2721131	1982	0	Bacteria	Bacillota	Clostridia	Unclassified	Unclassified	Candidatus Howiella	Unclassified
Streptococcus azizii	GCF_001984705.1	1579424	1982	0	Bacteria	Bacillota	Bacilli	Lactobacillales	Streptococcaceae	Streptococcus	Unclassified
Alloprevotella tannerae ATCC 51259	GCF_000159995.1	626522	1983	0	Bacteria	Bacteroidota	Bacteroidia	Bacteroidales	Prevotellaceae	Alloprevotella	Alloprevotella tannerae
Streptococcus devriesei DSM 19639	GCF_000423725.1	1123300	1983	0	Bacteria	Bacillota	Bacilli	Lactobacillales	Streptococcaceae	Streptococcus	Streptococcus devriesei
Staphylococcus auricularis	GCF_016028295.1	29379	1986	1	Bacteria	Bacillota	Bacilli	Bacillales	Staphylococcaceae	Staphylococcus	Unclassified
Bacteroides propionicifaciens DSM 19291 = JCM 14649	GCF_000613745.1	1121099	1987	0	Bacteria	Bacteroidota	Bacteroidia	Bacteroidales	Bacteroidaceae	Bacteroides	Bacteroides propionicifaciens
Prevotella marshii DSM 16973 = JCM 13450	GCF_000146675.1	862515	1987	0	Bacteria	Bacteroidota	Bacteroidia	Bacteroidales	Prevotellaceae	Prevotella	Prevotella marshii
Spiribacter vilamensis	GCF_007625165.1	531306	1987	0	Bacteria	Pseudomonadota	Gammaproteobacteria	Chromatiales	Ectothiorhodospiraceae	Spiribacter	Unclassified
Bifidobacterium scaligerum	GCF_002802865.1	2052656	1988	1	Bacteria	Actinomycetota	Actinomycetes	Bifidobacteriales	Bifidobacteriaceae	Bifidobacterium	Unclassified
Candidatus Metaruminococcus caecorum	GCF_904420045.1	2721133	1988	0	Bacteria	Bacillota	Clostridia	Unclassified	Unclassified	Candidatus Metaruminococcus	Unclassified
Dermabacter vaginalis	GCF_001678905.1	1630135	1990	1	Bacteria	Actinomycetota	Actinomycetes	Micrococcales	Dermabacteraceae	Dermabacter	Unclassified
Streptococcus caballi DSM 19004	GCF_000379985.1	1123298	1990	1	Bacteria	Bacillota	Bacilli	Lactobacillales	Streptococcaceae	Streptococcus	Streptococcus caballi
Thermodesulfovibrio aggregans	GCF_001514535.1	86166	1990	0	Bacteria	Nitrospirae	Thermodesulfovibrionia	Thermodesulfovibrionales	Thermodesulfovibrionaceae	Thermodesulfovibrio	Unclassified
[Arcobacter] porcinus	GCF_004299785.2	1935204	1991	0	Bacteria	Pseudomonadota	Epsilonproteobacteria	Campylobacterales	Arcobacteraceae	Aliarcobacter	Unclassified
Enorma timonensis	GCF_000321165.1	1232436	1992	0	Bacteria	Actinomycetota	Coriobacteriia	Coriobacteriales	Coriobacteriaceae	Enorma	Unclassified
Streptococcus acidominimus	GCF_900187245.1	1326	1992	0	Bacteria	Bacillota	Bacilli	Lactobacillales	Streptococcaceae	Streptococcus	Unclassified
Candidatus Regiella insecticola	GCF_013373955.1	138073	1993	1	Bacteria	Pseudomonadota	Gammaproteobacteria	Enterobacterales	Enterobacteriaceae	Candidatus Regiella	Unclassified
Actinomyces mediterranea	GCF_900155595.1	1871028	1993	0	Bacteria	Actinomycetota	Actinomycetes	Actinomycetales	Actinomycetaceae	Actinomyces	Unclassified
Polynucleobacter difficilis	GCF_003065365.1	556054	1993	0	Bacteria	Pseudomonadota	Betaproteobacteria	Burkholderiales	Burkholderiaceae	Polynucleobacter	Unclassified
Avibacterium volantium	GCF_900635775.1	762	1994	0	Bacteria	Pseudomonadota	Gammaproteobacteria	Pasteurellales	Pasteurellaceae	Avibacterium	Unclassified
Bifidobacterium castoris	GCF_003952025.1	2306972	1994	0	Bacteria	Actinomycetota	Actinomycetes	Bifidobacteriales	Bifidobacteriaceae	Bifidobacterium	Unclassified
Selenomonas flueggei ATCC 43531	GCF_000160695.1	638302	1994	0	Bacteria	Bacillota	Negativicutes	Selenomonadales	Selenomonadaceae	Selenomonas	Selenomonas flueggei
Streptococcus himalayensis	GCF_001708305.1	1888195	1994	0	Bacteria	Bacillota	Bacilli	Lactobacillales	Streptococcaceae	Streptococcus	Unclassified
Moraxella atlantae	GCF_002027585.1	34059	1995	0	Bacteria	Pseudomonadota	Gammaproteobacteria	Moraxellales	Moraxellaceae	Moraxella	Unclassified
Pseudoclavibacter soli DSM 23366	GCF_000423505.1	1123013	1995	0	Bacteria	Actinomycetota	Actinomycetes	Micrococcales	Microbacteriaceae	Pseudoclavibacter	Pseudoclavibacter soli
Bavariicoccus seileri WCC 4188	GCF_000421665.1	1255705	1996	0	Bacteria	Bacillota	Bacilli	Lactobacillales	Enterococcaceae	Bavariicoccus	Bavariicoccus seileri
Anaerofustis stercorihominis	GCF_015552365.1	214853	1998	1	Bacteria	Bacillota	Clostridia	Eubacteriales	Eubacteriaceae	Anaerofustis	Unclassified
Latilactobacillus sakei	GCF_014081765.1	1599	1998	0	Bacteria	Bacillota	Bacilli	Lactobacillales	Lactobacillaceae	Latilactobacillus	Unclassified
Corynebacterium heidelbergense	GCF_003285565.1	2055947	1998	0	Bacteria	Actinomycetota	Actinomycetes	Corynebacteriales	Corynebacteriaceae	Corynebacterium	Unclassified
Garicola koreensis	GCF_014195445.1	1262554	1998	0	Bacteria	Actinomycetota	Actinomycetes	Micrococcales	Micrococcaceae	Garicola	Unclassified
Bifidobacterium catulorum	GCF_003129925.1	1630173	1999	1	Bacteria	Actinomycetota	Actinomycetes	Bifidobacteriales	Bifidobacteriaceae	Bifidobacterium	Unclassified
Helicobacter labetoulli	GCF_003670275.1	2315333	1999	1	Bacteria	Pseudomonadota	Epsilonproteobacteria	Campylobacterales	Helicobacteraceae	Helicobacter	Unclassified
Aliicoccus persicus	GCF_900110815.1	930138	1999	0	Bacteria	Bacillota	Bacilli	Bacillales	Staphylococcaceae	Aliicoccus	Unclassified
Pasteurella dagmatis	GCF_900186835.1	754	1999	0	Bacteria	Pseudomonadota	Gammaproteobacteria	Pasteurellales	Pasteurellaceae	Pasteurella	Unclassified
Swingsia samuiensis	GCF_006542355.1	1293412	2000	0	Bacteria	Pseudomonadota	Alphaproteobacteria	Rhodospirillales	Acetobacteraceae	Swingsia	Unclassified
Schaalia odontolytica	GCF_009730335.1	1660	2001	2	Bacteria	Actinomycetota	Actinomycetes	Actinomycetales	Actinomycetaceae	Schaalia	Unclassified
Neisseria weaveri	GCF_900638685.1	28091	2001	0	Bacteria	Pseudomonadota	Betaproteobacteria	Neisseriales	Neisseriaceae	Neisseria	Unclassified
Thermophilibacter mediterraneus	GCF_900119385.1	1871031	2002	2	Bacteria	Actinomycetota	Coriobacteriia	Coriobacteriales	Atopobiaceae	Thermophilibacter	Unclassified
Dialister succinatiphilus	GCF_902374635.1	487173	2002	0	Bacteria	Bacillota	Negativicutes	Veillonellales	Veillonellaceae	Dialister	Unclassified
Acetomicrobium mobile DSM 13181	GCF_000266925.1	891968	2003	1	Bacteria	Synergistetes	Synergistia	Synergistales	Synergistaceae	Acetomicrobium	Acetomicrobium mobile
Levilactobacillus tangyuanensis	GCF_003946545.1	2486021	2004	1	Bacteria	Bacillota	Bacilli	Lactobacillales	Lactobacillaceae	Levilactobacillus	Unclassified
Corynebacterium urinipleomorphum	GCF_900155535.1	1852380	2004	0	Bacteria	Actinomycetota	Actinomycetes	Corynebacteriales	Corynebacteriaceae	Corynebacterium	Unclassified
Floricoccus penangensis	GCF_001832885.1	1859475	2004	0	Bacteria	Bacillota	Bacilli	Lactobacillales	Streptococcaceae	Floricoccus	Unclassified
Streptococcus plurextorum DSM 22810	GCF_000423745.1	1123314	2004	0	Bacteria	Bacillota	Bacilli	Lactobacillales	Streptococcaceae	Streptococcus	Streptococcus plurextorum
Glaesserella parasuis SH0165	GCF_000021885.1	557723	2005	0	Bacteria	Pseudomonadota	Gammaproteobacteria	Pasteurellales	Pasteurellaceae	Glaesserella	Glaesserella parasuis
Streptococcus gordonii	GCF_009730535.1	1302	2005	0	Bacteria	Bacillota	Bacilli	Lactobacillales	Streptococcaceae	Streptococcus	Unclassified
Ignatzschineria larvae DSM 13226	GCF_000510805.1	1111732	2006	1	Bacteria	Pseudomonadota	Gammaproteobacteria	Cardiobacteriales	Ignatzschineriaceae	Ignatzschineria	Ignatzschineria larvae
Francisella halioticida	GCF_002211785.1	549298	2006	0	Bacteria	Pseudomonadota	Gammaproteobacteria	Thiotrichales	Francisellaceae	Francisella	Unclassified
Geotoga petraea	GCF_004768445.1	28234	2009	1	Bacteria	Thermotogae	Thermotogae	Petrotogales	Petrotogaceae	Geotoga	Unclassified
Apibacter mensalis	GCF_900018365.1	1586267	2009	0	Bacteria	Bacteroidota	Flavobacteriia	Flavobacteriales	Weeksellaceae	Apibacter	Unclassified
Corynebacterium mycetoides	GCF_900103625.1	38302	2010	0	Bacteria	Actinomycetota	Actinomycetes	Corynebacteriales	Corynebacteriaceae	Corynebacterium	Unclassified
Helicobacter magdeburgensis	GCF_000765825.2	471858	2010	0	Bacteria	Pseudomonadota	Epsilonproteobacteria	Campylobacterales	Helicobacteraceae	Helicobacter	Unclassified
Pasteurella canis	GCF_009826815.1	753	2010	0	Bacteria	Pseudomonadota	Gammaproteobacteria	Pasteurellales	Pasteurellaceae	Pasteurella	Unclassified
Succinatimonas hippei	GCF_902374345.1	626938	2010	0	Bacteria	Pseudomonadota	Gammaproteobacteria	Aeromonadales	Succinivibrionaceae	Succinatimonas	Unclassified
Bifidobacterium avesanii	GCF_010667745.1	1798157	2012	1	Bacteria	Actinomycetota	Actinomycetes	Bifidobacteriales	Bifidobacteriaceae	Bifidobacterium	Unclassified
Streptococcus parauberis	GCF_002900385.1	1348	2012	0	Bacteria	Bacillota	Bacilli	Lactobacillales	Streptococcaceae	Streptococcus	Unclassified
Methylacidiphilum infernorum V4	GCF_000019665.1	481448	2013	0	Bacteria	Verrucomicrobia	Methylacidiphilae	Methylacidiphilales	Methylacidiphilaceae	Methylacidiphilum	Methylacidiphilum infernorum
Pasteurella multocida subsp. multocida str. Pm70	GCF_000006825.1	272843	2013	0	Bacteria	Pseudomonadota	Gammaproteobacteria	Pasteurellales	Pasteurellaceae	Pasteurella	Pasteurella multocida
Pediococcus stilesii	GCF_005864415.1	331679	2013	0	Bacteria	Bacillota	Bacilli	Lactobacillales	Lactobacillaceae	Pediococcus	Unclassified
Streptococcus bovimastitidis	GCF_001885095.1	1856638	2014	0	Bacteria	Bacillota	Bacilli	Lactobacillales	Streptococcaceae	Streptococcus	Unclassified
Wohlfahrtiimonas chitiniclastica	GCF_002252145.1	400946	2014	0	Bacteria	Pseudomonadota	Gammaproteobacteria	Cardiobacteriales	Ignatzschineriaceae	Wohlfahrtiimonas	Unclassified
Anaerococcus provencensis	GCF_000312365.2	938293	2015	0	Bacteria	Bacillota	Tissierellia	Tissierellales	Peptoniphilaceae	Anaerococcus	Unclassified
Erysipelothrix inopinata	GCF_014396165.1	225084	2015	0	Bacteria	Bacillota	Erysipelotrichia	Erysipelotrichales	Erysipelotrichaceae	Erysipelothrix	Unclassified
Conchiformibius kuhniae DSM 17694	GCF_000428785.1	1121351	2016	1	Bacteria	Pseudomonadota	Betaproteobacteria	Neisseriales	Neisseriaceae	Conchiformibius	Conchiformibius kuhniae
Anaerobranca californiensis DSM 14826	GCF_900142275.1	1120989	2016	0	Bacteria	Bacillota	Clostridia	Eubacteriales	Proteinivoraceae	Anaerobranca	Anaerobranca californiensis
Anaerococcus lactolyticus ATCC 51172	GCF_000156575.1	525254	2016	0	Bacteria	Bacillota	Tissierellia	Tissierellales	Peptoniphilaceae	Anaerococcus	Anaerococcus lactolyticus
Corynebacterium dentalis	GCF_900232865.1	2014528	2016	0	Bacteria	Actinomycetota	Actinomycetes	Corynebacteriales	Corynebacteriaceae	Corynebacterium	Unclassified
Leptotrichia wadei	GCF_007990545.2	157687	2016	0	Bacteria	Fusobacteria	Fusobacteriia	Fusobacteriales	Leptotrichiaceae	Leptotrichia	Unclassified
Mannheimia massilioguelmaensis	GCF_000940515.1	1604354	2016	0	Bacteria	Pseudomonadota	Gammaproteobacteria	Pasteurellales	Pasteurellaceae	Mannheimia	Unclassified
Thiomicrospira aerophila AL3	GCF_000227665.2	717772	2017	1	Bacteria	Pseudomonadota	Gammaproteobacteria	Thiotrichales	Piscirickettsiaceae	Thiomicrospira	Thiomicrospira aerophila
Hypnocyclicus thermotrophus	GCF_004365575.1	1627895	2018	0	Bacteria	Fusobacteria	Fusobacteriia	Fusobacteriales	Fusobacteriaceae	Hypnocyclicus	Unclassified
Actinobacillus porcitonsillarum	GCF_003101015.1	189834	2019	0	Bacteria	Pseudomonadota	Gammaproteobacteria	Pasteurellales	Pasteurellaceae	Actinobacillus	Unclassified
Helicobacter macacae	GCF_902375205.1	398626	2019	0	Bacteria	Pseudomonadota	Epsilonproteobacteria	Campylobacterales	Helicobacteraceae	Helicobacter	Unclassified
Streptococcus pluranimalium	GCF_003352995.1	82348	2019	0	Bacteria	Bacillota	Bacilli	Lactobacillales	Streptococcaceae	Streptococcus	Unclassified
Candidatus Heritagella gallinarum	GCF_904394685.1	2721127	2020	0	Bacteria	Bacillota	Clostridia	Unclassified	Unclassified	Candidatus Heritagella	Unclassified
Stomatobaculum longum	GCF_000242235.1	796942	2021	1	Bacteria	Bacillota	Clostridia	Eubacteriales	Lachnospiraceae	Stomatobaculum	Unclassified
Treponema lecithinolyticum ATCC 700332	GCF_000468055.1	1321815	2021	1	Bacteria	Spirochaetes	Spirochaetia	Spirochaetales	Treponemataceae	Treponema	Treponema lecithinolyticum
Streptococcus salivarius	GCF_016127535.1	1304	2021	0	Bacteria	Bacillota	Bacilli	Lactobacillales	Streptococcaceae	Streptococcus	Unclassified
Leuconostoc kimchii IMSNU 11154	GCF_000092505.1	762051	2022	0	Bacteria	Bacillota	Bacilli	Lactobacillales	Lactobacillaceae	Leuconostoc	Leuconostoc kimchii
Pasteurella bettyae	GCF_900454515.1	752	2022	0	Bacteria	Pseudomonadota	Gammaproteobacteria	Pasteurellales	Pasteurellaceae	Pasteurella	Unclassified
Prevotella bivia	GCF_001546565.2	28125	2023	0	Bacteria	Bacteroidota	Bacteroidia	Bacteroidales	Prevotellaceae	Prevotella	Unclassified
Pseudidiomarina taiwanensis	GCF_003987435.1	337250	2024	0	Bacteria	Pseudomonadota	Gammaproteobacteria	Alteromonadales	Idiomarinaceae	Pseudidiomarina	Unclassified
Bifidobacterium adolescentis	GCF_015547885.1	1680	2025	0	Bacteria	Actinomycetota	Actinomycetes	Bifidobacteriales	Bifidobacteriaceae	Bifidobacterium	Unclassified
Kosmotoga pacifica	GCF_001027025.1	1330330	2025	0	Bacteria	Thermotogae	Thermotogae	Kosmotogales	Kosmotogaceae	Kosmotoga	Unclassified
Peptidiphaga gingivicola	GCF_001652275.1	2741497	2026	1	Bacteria	Actinomycetota	Actinomycetes	Actinomycetales	Actinomycetaceae	Peptidiphaga	Unclassified
Acidaminococcus timonensis	GCF_900106585.1	1871002	2026	0	Bacteria	Bacillota	Negativicutes	Acidaminococcales	Acidaminococcaceae	Acidaminococcus	Unclassified
Corynebacterium mucifaciens	GCF_012396315.1	57171	2027	1	Bacteria	Actinomycetota	Actinomycetes	Corynebacteriales	Corynebacteriaceae	Corynebacterium	Unclassified
Desulfonauticus submarinus	GCF_900104045.1	206665	2027	1	Bacteria	Pseudomonadota	Deltaproteobacteria	Desulfovibrionales	Desulfonauticaceae	Desulfonauticus	Unclassified
Schaalia canis	GCF_003858455.1	100469	2027	1	Bacteria	Actinomycetota	Actinomycetes	Actinomycetales	Actinomycetaceae	Schaalia	Unclassified
Vagococcus teuberi	GCF_001870205.1	519472	2027	0	Bacteria	Bacillota	Bacilli	Lactobacillales	Enterococcaceae	Vagococcus	Unclassified
Aggregatibacter actinomycetemcomitans D7S-1	GCF_000163615.3	694569	2027	0	Bacteria	Pseudomonadota	Gammaproteobacteria	Pasteurellales	Pasteurellaceae	Aggregatibacter	Aggregatibacter actinomycetemcomitans
Rodentibacter ratti	GCF_002000145.1	1906745	2027	0	Bacteria	Pseudomonadota	Gammaproteobacteria	Pasteurellales	Pasteurellaceae	Rodentibacter	Unclassified
Globicatella sanguinis	GCF_002847845.1	13076	2028	0	Bacteria	Bacillota	Bacilli	Lactobacillales	Aerococcaceae	Globicatella	Unclassified
Thermus amyloliquefaciens	GCF_000744885.1	1449080	2028	0	Bacteria	Deinococcus-Thermus	Deinococci	Thermales	Thermaceae	Thermus	Unclassified
Aggregatibacter aphrophilus ATCC 33389	GCF_900636915.1	985008	2029	0	Bacteria	Pseudomonadota	Gammaproteobacteria	Pasteurellales	Pasteurellaceae	Aggregatibacter	Aggregatibacter aphrophilus
Alkalibacterium gilvum	GCF_900109085.1	1130080	2029	0	Bacteria	Bacillota	Bacilli	Lactobacillales	Carnobacteriaceae	Alkalibacterium	Unclassified
Wolinella succinogenes DSM 1740	GCF_000196135.1	273121	2029	0	Bacteria	Pseudomonadota	Epsilonproteobacteria	Campylobacterales	Helicobacteraceae	Wolinella	Wolinella succinogenes
Aliarcobacter cryaerophilus	GCF_014352895.1	28198	2030	1	Bacteria	Pseudomonadota	Epsilonproteobacteria	Campylobacterales	Arcobacteraceae	Aliarcobacter	Unclassified
Methylacidiphilum fumariolicum	GCF_004421155.1	591154	2030	1	Bacteria	Verrucomicrobia	Methylacidiphilae	Methylacidiphilales	Methylacidiphilaceae	Methylacidiphilum	Unclassified
Marinitoga piezophila KA3	GCF_000255135.1	443254	2031	1	Bacteria	Thermotogae	Thermotogae	Petrotogales	Petrotogaceae	Marinitoga	Marinitoga piezophila
Corynebacterium silvaticum	GCF_016019785.1	2320431	2031	0	Bacteria	Actinomycetota	Actinomycetes	Corynebacteriales	Corynebacteriaceae	Corynebacterium	Unclassified
Actinobacillus indolicus	GCF_004519515.1	51049	2032	0	Bacteria	Pseudomonadota	Gammaproteobacteria	Pasteurellales	Pasteurellaceae	Actinobacillus	Unclassified
Gilliamella mensalis	GCF_900103085.1	1908520	2032	0	Bacteria	Pseudomonadota	Gammaproteobacteria	Orbales	Orbaceae	Gilliamella	Unclassified
Polynucleobacter duraquae	GCF_000973625.1	1835254	2032	0	Bacteria	Pseudomonadota	Betaproteobacteria	Burkholderiales	Burkholderiaceae	Polynucleobacter	Unclassified
Mobiluncus holmesii	GCF_009695935.1	144178	2033	3	Bacteria	Actinomycetota	Actinomycetes	Actinomycetales	Actinomycetaceae	Mobiluncus	Unclassified
Candidatus Aristotella avistercoris	GCF_904397835.1	2720828	2033	0	Bacteria	Bacillota	Clostridia	Unclassified	Unclassified	Candidatus Aristotella	Unclassified
Sphingorhabdus wooponensis	GCF_003933235.1	940136	2033	0	Bacteria	Pseudomonadota	Alphaproteobacteria	Sphingomonadales	Sphingomonadaceae	Sphingorhabdus	Unclassified
Bifidobacterium primatium	GCF_002802875.1	2045438	2034	1	Bacteria	Actinomycetota	Actinomycetes	Bifidobacteriales	Bifidobacteriaceae	Bifidobacterium	Unclassified
Selenomonas bovis	GCF_012843375.1	416586	2034	0	Bacteria	Bacillota	Negativicutes	Selenomonadales	Selenomonadaceae	Selenomonas	Unclassified
Pelistega suis	GCF_013133795.1	1631957	2035	2	Bacteria	Pseudomonadota	Betaproteobacteria	Burkholderiales	Alcaligenaceae	Pelistega	Unclassified
Ligilactobacillus agilis	GCF_014893475.1	1601	2035	0	Bacteria	Bacillota	Bacilli	Lactobacillales	Lactobacillaceae	Ligilactobacillus	Unclassified
Pelistega europaea	GCF_013133775.1	106147	2036	2	Bacteria	Pseudomonadota	Betaproteobacteria	Burkholderiales	Alcaligenaceae	Pelistega	Unclassified
Nitrosophilus labii	GCF_014466985.1	2706014	2036	1	Bacteria	Pseudomonadota	Epsilonproteobacteria	Nautiliales	Nitratiruptoraceae	Nitrosophilus	Unclassified
Acetomicrobium hydrogeniformans	GCF_902374045.1	649746	2036	0	Bacteria	Synergistetes	Synergistia	Synergistales	Synergistaceae	Acetomicrobium	Unclassified
Haemophilus haemolyticus	GCF_013401795.1	726	2036	0	Bacteria	Pseudomonadota	Gammaproteobacteria	Pasteurellales	Pasteurellaceae	Haemophilus	Unclassified
Fusobacterium hwasookii	GCF_014217355.1	1583098	2037	1	Bacteria	Fusobacteria	Fusobacteriia	Fusobacteriales	Fusobacteriaceae	Fusobacterium	Unclassified
Persephonella marina EX-H1	GCF_000021565.1	123214	2037	1	Bacteria	Aquificae	Aquificae	Aquificales	Hydrogenothermaceae	Persephonella	Persephonella marina
Chlorobium chlorochromatii CaD3	GCF_000012585.1	340177	2038	2	Bacteria	Chlorobi	Chlorobia	Chlorobiales	Chlorobiaceae	Chlorobium	Chlorobium chlorochromatii
Helicobacter valdiviensis	GCF_003245365.1	1458358	2038	1	Bacteria	Pseudomonadota	Epsilonproteobacteria	Campylobacterales	Helicobacteraceae	Helicobacter	Unclassified
Acidaminococcus fermentans DSM 20731	GCF_000025305.1	591001	2039	2	Bacteria	Bacillota	Negativicutes	Acidaminococcales	Acidaminococcaceae	Acidaminococcus	Acidaminococcus fermentans
Streptococcus agalactiae 2603V/R	GCF_000007265.1	208435	2039	1	Bacteria	Bacillota	Bacilli	Lactobacillales	Streptococcaceae	Streptococcus	Streptococcus agalactiae
Bifidobacterium simiarum	GCF_002802905.1	2045441	2039	0	Bacteria	Actinomycetota	Actinomycetes	Bifidobacteriales	Bifidobacteriaceae	Bifidobacterium	Unclassified
Candidatus Adamsella avium	GCF_904420445.1	2720780	2039	0	Bacteria	Unclassified Bacterial Phylum	Unclassified	Unclassified	Unclassified	Candidatus Adamsella	Unclassified
Limosilactobacillus antri	GCF_902375735.1	227943	2041	0	Bacteria	Bacillota	Bacilli	Lactobacillales	Lactobacillaceae	Limosilactobacillus	Unclassified
Thermodesulfovibrio islandicus DSM 12570	GCF_000482825.1	1123375	2042	2	Bacteria	Nitrospirae	Thermodesulfovibrionia	Thermodesulfovibrionales	Thermodesulfovibrionaceae	Thermodesulfovibrio	Thermodesulfovibrio islandicus
Carnobacterium funditum DSM 5970	GCF_000744185.1	1449337	2042	1	Bacteria	Bacillota	Bacilli	Lactobacillales	Carnobacteriaceae	Carnobacterium	Carnobacterium funditum
Ignatzschineria indica	GCF_014652015.1	472583	2042	1	Bacteria	Pseudomonadota	Gammaproteobacteria	Cardiobacteriales	Ignatzschineriaceae	Ignatzschineria	Unclassified
Corynebacterium kutscheri	GCF_900637565.1	35755	2042	0	Bacteria	Actinomycetota	Actinomycetes	Corynebacteriales	Corynebacteriaceae	Corynebacterium	Unclassified
Corynebacterium choanae	GCF_003813965.1	1862358	2042	0	Bacteria	Actinomycetota	Actinomycetes	Corynebacteriales	Corynebacteriaceae	Corynebacterium	Unclassified
Megamonas hypermegale	GCF_900187035.1	158847	2042	0	Bacteria	Bacillota	Negativicutes	Selenomonadales	Selenomonadaceae	Megamonas	Unclassified
Pseudidiomarina indica	GCF_900104245.1	1159017	2042	0	Bacteria	Pseudomonadota	Gammaproteobacteria	Alteromonadales	Idiomarinaceae	Pseudidiomarina	Unclassified
Arenimonas maotaiensis	GCF_014638745.1	1446479	2043	0	Bacteria	Pseudomonadota	Gammaproteobacteria	Xanthomonadales	Xanthomonadaceae	Arenimonas	Unclassified
Corynebacterium bovis	GCF_016128075.1	36808	2044	0	Bacteria	Actinomycetota	Actinomycetes	Corynebacteriales	Corynebacteriaceae	Corynebacterium	Unclassified
Streptococcus criceti	GCF_900459215.1	1333	2044	0	Bacteria	Bacillota	Bacilli	Lactobacillales	Streptococcaceae	Streptococcus	Unclassified
Kingella negevensis	GCF_900177895.1	1522312	2045	0	Bacteria	Pseudomonadota	Betaproteobacteria	Neisseriales	Neisseriaceae	Kingella	Unclassified
Haemophilus quentini	GCF_001702075.1	123834	2046	0	Bacteria	Pseudomonadota	Gammaproteobacteria	Pasteurellales	Pasteurellaceae	Haemophilus	Unclassified
Pediococcus inopinatus	GCF_002982135.1	114090	2046	0	Bacteria	Bacillota	Bacilli	Lactobacillales	Lactobacillaceae	Pediococcus	Unclassified
Veillonella seminalis	GCF_008830375.1	1502943	2046	0	Bacteria	Bacillota	Negativicutes	Veillonellales	Veillonellaceae	Veillonella	Unclassified
Pasteurella skyensis	GCF_013377295.1	97481	2047	1	Bacteria	Pseudomonadota	Gammaproteobacteria	Pasteurellales	Pasteurellaceae	Pasteurella	Unclassified
Thermus sediminis	GCF_003426945.1	1761908	2047	1	Bacteria	Deinococcus-Thermus	Deinococci	Thermales	Thermaceae	Thermus	Unclassified
Corynebacterium alimapuense	GCF_003716585.1	1576874	2047	0	Bacteria	Actinomycetota	Actinomycetes	Corynebacteriales	Corynebacteriaceae	Corynebacterium	Unclassified
Weeksella virosa DSM 16922	GCF_000189415.1	865938	2047	0	Bacteria	Bacteroidota	Flavobacteriia	Flavobacteriales	Weeksellaceae	Weeksella	Weeksella virosa
Polynucleobacter sphagniphilus	GCF_001953355.1	1743169	2048	0	Bacteria	Pseudomonadota	Betaproteobacteria	Burkholderiales	Burkholderiaceae	Polynucleobacter	Unclassified
Polynucleobacter yangtzensis	GCF_001595965.1	1743159	2048	0	Bacteria	Pseudomonadota	Betaproteobacteria	Burkholderiales	Burkholderiaceae	Polynucleobacter	Unclassified
Mycobacterium leprae TN	GCF_000195855.1	272631	2049	0	Bacteria	Actinomycetota	Actinomycetes	Corynebacteriales	Mycobacteriaceae	Mycobacterium	Mycobacterium leprae
Prevotella disiens	GCF_902399785.1	28130	2049	0	Bacteria	Bacteroidota	Bacteroidia	Bacteroidales	Prevotellaceae	Prevotella	Unclassified
Dialister hominis	GCF_007164725.1	2582419	2050	1	Bacteria	Bacillota	Negativicutes	Veillonellales	Veillonellaceae	Dialister	Unclassified
Methylacidimicrobium cyclopophantes	GCF_902143385.2	1041766	2050	0	Bacteria	Verrucomicrobia	Unclassified	Unclassified	Unclassified	Methylacidimicrobium	Unclassified
Corynebacterium tuscaniense	GCF_002884935.1	302449	2051	0	Bacteria	Actinomycetota	Actinomycetes	Corynebacteriales	Corynebacteriaceae	Corynebacterium	Unclassified
Streptococcus marmotae	GCF_001623565.1	1825069	2051	0	Bacteria	Bacillota	Bacilli	Lactobacillales	Streptococcaceae	Streptococcus	Unclassified
Corynebacterium ulceribovis DSM 45146	GCF_000372445.1	1121370	2052	0	Bacteria	Actinomycetota	Actinomycetes	Corynebacteriales	Corynebacteriaceae	Corynebacterium	Corynebacterium ulceribovis
Corynebacterium bouchesdurhonense	GCF_900078305.2	1720192	2052	0	Bacteria	Actinomycetota	Actinomycetes	Corynebacteriales	Corynebacteriaceae	Corynebacterium	Unclassified
Corynebacterium gerontici	GCF_003813985.1	2079234	2052	0	Bacteria	Actinomycetota	Actinomycetes	Corynebacteriales	Corynebacteriaceae	Corynebacterium	Unclassified
Rothia dentocariosa ATCC 17931	GCF_000164695.2	762948	2052	0	Bacteria	Actinomycetota	Actinomycetes	Micrococcales	Micrococcaceae	Rothia	Rothia dentocariosa
Solemya elarraichensis gill symbiont	GCF_002021095.1	1918949	2052	0	Bacteria	Pseudomonadota	Gammaproteobacteria	Unclassified	Unclassified	Unclassified	Unclassified
[Mannheimia] succiniciproducens MBEL55E	GCF_000007745.1	221988	2053	0	Bacteria	Pseudomonadota	Gammaproteobacteria	Pasteurellales	Pasteurellaceae	Basfia	[Mannheimia] succiniciproducens
Eubacterium ruminantium	GCF_902785545.1	42322	2053	0	Bacteria	Bacillota	Clostridia	Eubacteriales	Eubacteriaceae	Eubacterium	Unclassified
Mobiluncus mulieris	GCF_014204735.1	2052	2054	3	Bacteria	Actinomycetota	Actinomycetes	Actinomycetales	Actinomycetaceae	Mobiluncus	Unclassified
Haemophilus sputorum	GCF_003252715.1	1078480	2054	1	Bacteria	Pseudomonadota	Gammaproteobacteria	Pasteurellales	Pasteurellaceae	Haemophilus	Unclassified
Conchiformibius steedae	GCF_014054725.1	153493	2054	0	Bacteria	Pseudomonadota	Betaproteobacteria	Neisseriales	Neisseriaceae	Conchiformibius	Unclassified
Bifidobacterium platyrrhinorum	GCF_010667645.1	2661628	2055	1	Bacteria	Actinomycetota	Actinomycetes	Bifidobacteriales	Bifidobacteriaceae	Bifidobacterium	Unclassified
'Megasphaera vaginalis' Bordigoni et al. 2020	GCF_900240295.1	2045301	2056	0	Bacteria	Bacillota	Negativicutes	Veillonellales	Veillonellaceae	Megasphaera	Unclassified
Candidatus Woodwardibium gallinarum	GCF_904419545.1	2721157	2056	0	Bacteria	Bacillota	Clostridia	Unclassified	Unclassified	Candidatus Woodwardibium	Unclassified
Moraxella pluranimalium	GCF_002014825.1	470453	2056	0	Bacteria	Pseudomonadota	Gammaproteobacteria	Moraxellales	Moraxellaceae	Moraxella	Unclassified
Peptoniphilus asaccharolyticus DSM 20463	GCF_900176115.1	573058	2057	1	Bacteria	Bacillota	Tissierellia	Tissierellales	Peptoniphilaceae	Peptoniphilus	Peptoniphilus asaccharolyticus
Trueperella pyogenes	GCF_000612055.1	1661	2057	1	Bacteria	Actinomycetota	Actinomycetes	Actinomycetales	Actinomycetaceae	Trueperella	Unclassified
Sphingomicrobium lutaoense	GCF_014195685.1	515949	2057	0	Bacteria	Pseudomonadota	Alphaproteobacteria	Sphingomonadales	Sphingomonadaceae	Sphingomicrobium	Unclassified
Ursidibacter arcticus	GCF_009761375.1	1524965	2058	2	Bacteria	Pseudomonadota	Gammaproteobacteria	Pasteurellales	Pasteurellaceae	Ursidibacter	Unclassified
Companilactobacillus tucceti DSM 20183	GCF_001434665.1	1423811	2058	1	Bacteria	Bacillota	Bacilli	Lactobacillales	Lactobacillaceae	Companilactobacillus	Companilactobacillus tucceti
Corynebacterium tapiri	GCF_006334925.1	1448266	2058	0	Bacteria	Actinomycetota	Actinomycetes	Corynebacteriales	Corynebacteriaceae	Corynebacterium	Unclassified
Kosmotoga olearia TBF 19.5.1	GCF_000023325.1	521045	2059	1	Bacteria	Thermotogae	Thermotogae	Kosmotogales	Kosmotogaceae	Kosmotoga	Kosmotoga olearia
Lapidilactobacillus mulanensis	GCF_003946215.1	2485999	2059	1	Bacteria	Bacillota	Bacilli	Lactobacillales	Lactobacillaceae	Lapidilactobacillus	Unclassified
Thermoleophilum album	GCF_900108055.1	29539	2059	0	Bacteria	Actinomycetota	Thermoleophilia	Thermoleophilales	Thermoleophilaceae	Thermoleophilum	Unclassified
Pseudothermotoga lettingae TMO	GCF_000017865.1	416591	2060	0	Bacteria	Thermotogae	Thermotogae	Thermotogales	Thermotogaceae	Pseudothermotoga	Pseudothermotoga lettingae
Corynebacterium kroppenstedtii	GCF_002871755.1	161879	2061	1	Bacteria	Actinomycetota	Actinomycetes	Corynebacteriales	Corynebacteriaceae	Corynebacterium	Unclassified
Bifidobacterium psychraerophilum DSM 22366	GCF_002813205.1	1435464	2061	0	Bacteria	Actinomycetota	Actinomycetes	Bifidobacteriales	Bifidobacteriaceae	Bifidobacterium	Bifidobacterium psychraerophilum
Riemerella anatipestifer RA-CH-1	GCF_000295655.1	1228997	2061	0	Bacteria	Bacteroidota	Flavobacteriia	Flavobacteriales	Weeksellaceae	Riemerella	Riemerella anatipestifer
Tetragenococcus osmophilus	GCF_003795125.1	526944	2061	0	Bacteria	Bacillota	Bacilli	Lactobacillales	Enterococcaceae	Tetragenococcus	Unclassified
Actinobacillus lignieresii	GCF_900635785.1	720	2062	1	Bacteria	Pseudomonadota	Gammaproteobacteria	Pasteurellales	Pasteurellaceae	Actinobacillus	Unclassified
Actinomyces bovis	GCF_900444995.1	1658	2062	0	Bacteria	Actinomycetota	Actinomycetes	Actinomycetales	Actinomycetaceae	Actinomyces	Unclassified
Bifidobacterium moukalabense	GCF_005405645.1	1333651	2063	1	Bacteria	Actinomycetota	Actinomycetes	Bifidobacteriales	Bifidobacteriaceae	Bifidobacterium	Unclassified
Corynebacterium ihumii	GCF_000403725.1	1232427	2063	0	Bacteria	Actinomycetota	Actinomycetes	Corynebacteriales	Corynebacteriaceae	Corynebacterium	Unclassified
Pediococcus damnosus	GCF_002787675.1	51663	2065	1	Bacteria	Bacillota	Bacilli	Lactobacillales	Lactobacillaceae	Pediococcus	Unclassified
Actinobacillus porcinus	GCF_901764995.1	51048	2066	3	Bacteria	Pseudomonadota	Gammaproteobacteria	Pasteurellales	Pasteurellaceae	Actinobacillus	Unclassified
Chlorobaculum parvum NCIB 8327	GCF_000020505.1	517417	2066	0	Bacteria	Chlorobi	Chlorobia	Chlorobiales	Chlorobiaceae	Chlorobaculum	Chlorobaculum parvum
Moraxella osloensis	GCF_016028755.1	34062	2066	0	Bacteria	Pseudomonadota	Gammaproteobacteria	Moraxellales	Moraxellaceae	Moraxella	Unclassified
Prevotella bryantii	GCF_902794455.1	77095	2066	0	Bacteria	Bacteroidota	Bacteroidia	Bacteroidales	Prevotellaceae	Prevotella	Unclassified
Prosthecochloris vibrioformis	GCF_006265245.1	1098	2066	0	Bacteria	Chlorobi	Chlorobia	Chlorobiales	Chlorobiaceae	Prosthecochloris	Unclassified
Sutterella megalosphaeroides	GCF_003609995.1	2494234	2066	0	Bacteria	Pseudomonadota	Betaproteobacteria	Burkholderiales	Sutterellaceae	Sutterella	Unclassified
Volucribacter psittacicida	GCF_004339025.1	203482	2066	0	Bacteria	Pseudomonadota	Gammaproteobacteria	Pasteurellales	Pasteurellaceae	Volucribacter	Unclassified
Tractidigestivibacter scatoligenes	GCF_001494635.1	1299998	2067	2	Bacteria	Actinomycetota	Coriobacteriia	Coriobacteriales	Atopobiaceae	Tractidigestivibacter	Unclassified
Paucilactobacillus nenjiangensis	GCF_008632615.1	1296540	2067	0	Bacteria	Bacillota	Bacilli	Lactobacillales	Lactobacillaceae	Paucilactobacillus	Unclassified
Thermosulfurimonas dismutans	GCF_001652585.1	999894	2067	0	Bacteria	Thermodesulfobacteria	Thermodesulfobacteria	Thermodesulfobacteriales	Thermodesulfobacteriaceae	Thermosulfurimonas	Unclassified
Aminicella lysinilytica	GCF_004362975.1	433323	2068	3	Bacteria	Bacillota	Clostridia	Eubacteriales	Eubacteriaceae	Aminicella	Unclassified
Mannheimia varigena	GCF_013390325.1	85404	2068	0	Bacteria	Pseudomonadota	Gammaproteobacteria	Pasteurellales	Pasteurellaceae	Mannheimia	Unclassified
Oribacterium parvum ACB1	GCF_000238055.2	796943	2068	0	Bacteria	Bacillota	Clostridia	Eubacteriales	Lachnospiraceae	Oribacterium	Oribacterium parvum
Persephonella hydrogeniphila	GCF_900215515.1	198703	2069	1	Bacteria	Aquificae	Aquificae	Aquificales	Hydrogenothermaceae	Persephonella	Unclassified
Sulfurimonas paralvinellae	GCF_014905135.1	317658	2069	0	Bacteria	Pseudomonadota	Epsilonproteobacteria	Campylobacterales	Thiovulaceae	Sulfurimonas	Unclassified
Candidatus Paralachnospira avium	GCF_904420245.1	2721141	2070	0	Bacteria	Bacillota	Clostridia	Unclassified	Unclassified	Candidatus Paralachnospira	Unclassified
Streptococcus urinalis	GCF_900636885.1	149016	2070	0	Bacteria	Bacillota	Bacilli	Lactobacillales	Streptococcaceae	Streptococcus	Unclassified
Cutibacterium namnetense	GCF_003384605.1	1574624	2071	1	Bacteria	Actinomycetota	Actinomycetes	Propionibacteriales	Propionibacteriaceae	Cutibacterium	Unclassified
Dehalogenimonas formicexedens	GCF_001953175.1	1839801	2072	0	Bacteria	Chloroflexi	Dehalococcoidia	Unclassified	Unclassified	Dehalogenimonas	Unclassified
Mucispirillum schaedleri ASF457	GCF_000487995.1	1379858	2072	0	Bacteria	Deferribacteres	Deferribacteres	Deferribacterales	Mucispirillaceae	Mucispirillum	Mucispirillum schaedleri
Prevotella brunnea	GCF_008016795.1	2508867	2072	0	Bacteria	Bacteroidota	Bacteroidia	Bacteroidales	Prevotellaceae	Prevotella	Unclassified
Actinomyces israelii	GCF_900637225.1	1659	2073	0	Bacteria	Actinomycetota	Actinomycetes	Actinomycetales	Actinomycetaceae	Actinomyces	Unclassified
Corynebacterium appendicis CIP 107643	GCF_900156665.1	1161099	2074	0	Bacteria	Actinomycetota	Actinomycetes	Corynebacteriales	Corynebacteriaceae	Corynebacterium	Corynebacterium appendicis
Moraxella nonliquefaciens	GCF_016127895.1	478	2074	0	Bacteria	Pseudomonadota	Gammaproteobacteria	Moraxellales	Moraxellaceae	Moraxella	Unclassified
Plantactinospora veratri	GCF_014645875.1	1436122	2075	1	Bacteria	Actinomycetota	Actinomycetes	Micromonosporales	Micromonosporaceae	Plantactinospora	Unclassified
Amedibacillus dolichus	GCF_902373665.1	31971	2075	0	Bacteria	Bacillota	Erysipelotrichia	Erysipelotrichales	Erysipelotrichaceae	Amedibacillus	Unclassified
Brevibacterium ravenspurgense	GCF_002861415.1	479117	2076	1	Bacteria	Actinomycetota	Actinomycetes	Micrococcales	Brevibacteriaceae	Brevibacterium	Unclassified
Ellagibacter isourolithinifaciens	GCF_008831035.1	2137581	2076	0	Bacteria	Actinomycetota	Coriobacteriia	Eggerthellales	Eggerthellaceae	Ellagibacter	Unclassified
Pseudothermotoga hypogea DSM 11164 = NBRC 106472	GCF_000816145.1	1123384	2076	0	Bacteria	Thermotogae	Thermotogae	Thermotogales	Thermotogaceae	Pseudothermotoga	Pseudothermotoga hypogea
Ignatzschineria cameli	GCF_003121855.1	2182793	2077	1	Bacteria	Pseudomonadota	Gammaproteobacteria	Cardiobacteriales	Ignatzschineriaceae	Ignatzschineria	Unclassified
Lactococcus hodotermopsidis	GCF_011170085.1	2709157	2077	1	Bacteria	Bacillota	Bacilli	Lactobacillales	Streptococcaceae	Lactococcus	Unclassified
Mitsuokella jalaludinii	GCF_902362545.1	187979	2077	1	Bacteria	Bacillota	Negativicutes	Selenomonadales	Selenomonadaceae	Mitsuokella	Unclassified
Halanaerobium praevalens DSM 2228	GCF_000165465.1	572479	2078	0	Bacteria	Bacillota	Clostridia	Halanaerobiales	Halanaerobiaceae	Halanaerobium	Halanaerobium praevalens
Weissella confusa	GCF_016465835.1	1583	2078	0	Bacteria	Bacillota	Bacilli	Lactobacillales	Lactobacillaceae	Weissella	Unclassified
Ruminococcus bromii	GCF_015550625.1	40518	2079	3	Bacteria	Bacillota	Clostridia	Eubacteriales	Oscillospiraceae	Ruminococcus	Unclassified
Candidatus Pararuminococcus gallinarum	GCF_904419315.1	2721144	2079	0	Bacteria	Bacillota	Clostridia	Unclassified	Unclassified	Candidatus Pararuminococcus	Unclassified
Helicobacter fennelliae	GCF_900451005.1	215	2079	0	Bacteria	Pseudomonadota	Epsilonproteobacteria	Campylobacterales	Helicobacteraceae	Helicobacter	Unclassified
Alteraurantiacibacter aestuarii	GCF_009827405.1	650004	2080	0	Bacteria	Pseudomonadota	Alphaproteobacteria	Sphingomonadales	Erythrobacteraceae	Alteraurantiacibacter	Unclassified
Aggregatibacter kilianii	GCF_003130645.1	2025884	2081	0	Bacteria	Pseudomonadota	Gammaproteobacteria	Pasteurellales	Pasteurellaceae	Aggregatibacter	Unclassified
Gilliamella bombicola	GCF_900094945.1	1798182	2081	0	Bacteria	Pseudomonadota	Gammaproteobacteria	Orbales	Orbaceae	Gilliamella	Unclassified
Liquorilactobacillus capillatus DSM 19910	GCF_001434915.1	1423731	2081	0	Bacteria	Bacillota	Bacilli	Lactobacillales	Lactobacillaceae	Liquorilactobacillus	Liquorilactobacillus capillatus
Macrococcus lamae	GCF_004359545.1	198484	2081	0	Bacteria	Bacillota	Bacilli	Bacillales	Staphylococcaceae	Macrococcus	Unclassified
Pseudothermotoga elfii DSM 9442 = NBRC 107921	GCF_000504085.1	1123383	2081	0	Bacteria	Thermotogae	Thermotogae	Thermotogales	Thermotogaceae	Pseudothermotoga	Pseudothermotoga elfii
Nitratifractor salsuginis DSM 16511	GCF_000186245.1	749222	2083	0	Bacteria	Pseudomonadota	Epsilonproteobacteria	Campylobacterales	Sulfurovaceae	Nitratifractor	Nitratifractor salsuginis
Bifidobacterium hapali	GCF_002259755.1	1630172	2084	1	Bacteria	Actinomycetota	Actinomycetes	Bifidobacteriales	Bifidobacteriaceae	Bifidobacterium	Unclassified
Moraxella ovis	GCF_001636015.1	29433	2084	0	Bacteria	Pseudomonadota	Gammaproteobacteria	Moraxellales	Moraxellaceae	Moraxella	Unclassified
Rathayibacter toxicus	GCF_000875675.1	145458	2085	0	Bacteria	Actinomycetota	Actinomycetes	Micrococcales	Microbacteriaceae	Rathayibacter	Unclassified
Corynebacterium spheniscorum	GCF_900113445.1	185761	2086	0	Bacteria	Actinomycetota	Actinomycetes	Corynebacteriales	Corynebacteriaceae	Corynebacterium	Unclassified
Thermoanaerobacter siderophilus SR4	GCF_000262445.1	880478	2086	0	Bacteria	Bacillota	Clostridia	Thermoanaerobacterales	Thermoanaerobacteraceae	Thermoanaerobacter	Thermoanaerobacter siderophilus
Miniphocaeibacter massiliensis	GCF_900232905.1	2041841	2087	1	Bacteria	Bacillota	Tissierellia	Tissierellales	Peptoniphilaceae	Miniphocaeibacter	Unclassified
Alpinimonas psychrophila	GCF_014137865.1	748908	2087	0	Bacteria	Actinomycetota	Actinomycetes	Micrococcales	Microbacteriaceae	Alpinimonas	Unclassified
Corynebacterium aquatimens	GCF_015752125.1	1190508	2087	0	Bacteria	Actinomycetota	Actinomycetes	Corynebacteriales	Corynebacteriaceae	Corynebacterium	Unclassified
Corynebacterium renale	GCF_900475655.1	1724	2087	0	Bacteria	Actinomycetota	Actinomycetes	Corynebacteriales	Corynebacteriaceae	Corynebacterium	Unclassified
Ligilactobacillus pobuzihii	GCF_001438865.1	449659	2087	0	Bacteria	Bacillota	Bacilli	Lactobacillales	Lactobacillaceae	Ligilactobacillus	Unclassified
Orbus hercynius	GCF_003634275.1	593135	2087	0	Bacteria	Pseudomonadota	Gammaproteobacteria	Orbales	Orbaceae	Orbus	Unclassified
Levilactobacillus senmaizukei DSM 21775 = NBRC 103853	GCF_001436675.1	1423803	2088	0	Bacteria	Bacillota	Bacilli	Lactobacillales	Lactobacillaceae	Levilactobacillus	Levilactobacillus senmaizukei
Ligilactobacillus acidipiscis	GCF_900116935.1	89059	2088	0	Bacteria	Bacillota	Bacilli	Lactobacillales	Lactobacillaceae	Ligilactobacillus	Unclassified
Psychrobacter arcticus 273-4	GCF_000012305.1	259536	2090	0	Bacteria	Pseudomonadota	Gammaproteobacteria	Moraxellales	Moraxellaceae	Psychrobacter	Psychrobacter arcticus
Calditerrivibrio nitroreducens DSM 19672	GCF_000183405.1	768670	2091	0	Bacteria	Deferribacteres	Deferribacteres	Deferribacterales	Calditerrivibrionaceae	Calditerrivibrio	Calditerrivibrio nitroreducens
Lactococcus reticulitermitis	GCF_002260845.1	2025039	2092	1	Bacteria	Bacillota	Bacilli	Lactobacillales	Streptococcaceae	Lactococcus	Unclassified
Bergeyella zoohelcum	GCF_900618195.1	1015	2093	0	Bacteria	Bacteroidota	Flavobacteriia	Flavobacteriales	Weeksellaceae	Bergeyella	Unclassified
Morococcus cerebrosus	GCF_001063455.1	1056807	2093	0	Bacteria	Pseudomonadota	Betaproteobacteria	Neisseriales	Neisseriaceae	Morococcus	Unclassified
Neisseria animaloris	GCF_900637855.1	326522	2093	0	Bacteria	Pseudomonadota	Betaproteobacteria	Neisseriales	Neisseriaceae	Neisseria	Unclassified
Actinobacillus pleuropneumoniae	GCF_900638445.1	715	2094	1	Bacteria	Pseudomonadota	Gammaproteobacteria	Pasteurellales	Pasteurellaceae	Actinobacillus	Unclassified
Candidatus Kryptonium thompsoni	GCF_001535965.1	1633631	2094	0	Bacteria	Candidatus Kryptonia	Unclassified	Unclassified	Unclassified	Candidatus Kryptonium	Unclassified
Thermotoga profunda AZM34c06	GCF_000828675.1	1408160	2094	0	Bacteria	Thermotogae	Thermotogae	Thermotogales	Thermotogaceae	Thermotoga	Thermotoga profunda
Streptococcus pseudopneumoniae	GCF_015700055.1	257758	2095	0	Bacteria	Bacillota	Bacilli	Lactobacillales	Streptococcaceae	Streptococcus	Unclassified
Prevotella saccharolytica F0055	GCF_000318195.2	1127699	2095	0	Bacteria	Bacteroidota	Bacteroidia	Bacteroidales	Prevotellaceae	Prevotella	Prevotella saccharolytica
Rothia kristinae	GCF_016128175.1	37923	2096	1	Bacteria	Actinomycetota	Actinomycetes	Micrococcales	Micrococcaceae	Rothia	Unclassified
Candidatus Jidaibacter acanthamoeba	GCF_000815465.1	86105	2096	0	Bacteria	Pseudomonadota	Alphaproteobacteria	Rickettsiales	Candidatus Midichloriaceae	Candidatus Jidaibacter	Unclassified
Senegalimassilia faecalis	GCF_004135645.1	2509433	2096	0	Bacteria	Actinomycetota	Coriobacteriia	Coriobacteriales	Coriobacteriaceae	Senegalimassilia	Unclassified
Tepidiphilus margaritifer DSM 15129	GCF_000425565.1	1123354	2096	0	Bacteria	Pseudomonadota	Hydrogenophilia	Hydrogenophilales	Hydrogenophilaceae	Tepidiphilus	Tepidiphilus margaritifer
Streptococcus thoraltensis DSM 12221	GCF_000380145.1	1123318	2097	1	Bacteria	Bacillota	Bacilli	Lactobacillales	Streptococcaceae	Streptococcus	Streptococcus thoraltensis
Corynebacterium resistens DSM 45100	GCF_000177535.2	662755	2097	0	Bacteria	Actinomycetota	Actinomycetes	Corynebacteriales	Corynebacteriaceae	Corynebacterium	Corynebacterium resistens
Bathymodiolus heckerae thiotrophic gill symbiont	GCF_900128515.1	1052212	2098	0	Bacteria	Unclassified Bacterial Phylum	Unclassified	Unclassified	Unclassified	Unclassified	Unclassified
Lactococcus piscium	GCF_900258445.1	1364	2098	0	Bacteria	Bacillota	Bacilli	Lactobacillales	Streptococcaceae	Lactococcus	Unclassified
Millionella massiliensis	GCF_900104655.1	1871023	2098	0	Bacteria	Bacteroidota	Bacteroidia	Bacteroidales	Rikenellaceae	Millionella	Unclassified
Nitrosomonas stercoris	GCF_006742785.1	1444684	2098	0	Bacteria	Pseudomonadota	Betaproteobacteria	Nitrosomonadales	Nitrosomonadaceae	Nitrosomonas	Unclassified
Streptococcus merionis	GCF_900187085.1	400065	2098	0	Bacteria	Bacillota	Bacilli	Lactobacillales	Streptococcaceae	Streptococcus	Unclassified
Enterococcus asini	GCF_902363885.1	57732	2099	0	Bacteria	Bacillota	Bacilli	Lactobacillales	Enterococcaceae	Enterococcus	Unclassified
Flaviflexus huanghaiensis	GCF_014118685.1	1111473	2099	0	Bacteria	Actinomycetota	Actinomycetes	Actinomycetales	Actinomycetaceae	Flaviflexus	Unclassified
Polynucleobacter aenigmaticus	GCF_002206635.1	1743164	2099	0	Bacteria	Pseudomonadota	Betaproteobacteria	Burkholderiales	Burkholderiaceae	Polynucleobacter	Unclassified
Corynebacterium segmentosum	GCF_900637825.1	43990	2100	0	Bacteria	Actinomycetota	Actinomycetes	Corynebacteriales	Corynebacteriaceae	Corynebacterium	Unclassified
Lacticaseibacillus hulanensis	GCF_004010095.1	2493111	2101	1	Bacteria	Bacillota	Bacilli	Lactobacillales	Lactobacillaceae	Lacticaseibacillus	Unclassified
Actinobacillus succinogenes 130Z	GCF_000017245.1	339671	2101	0	Bacteria	Pseudomonadota	Gammaproteobacteria	Pasteurellales	Pasteurellaceae	Actinobacillus	Actinobacillus succinogenes
Corynebacterium ureicelerivorans	GCF_000747315.1	401472	2101	0	Bacteria	Actinomycetota	Actinomycetes	Corynebacteriales	Corynebacteriaceae	Corynebacterium	Unclassified
Ammonifex degensii KC4	GCF_000024605.1	429009	2102	0	Bacteria	Bacillota	Clostridia	Thermoanaerobacterales	Thermoanaerobacteraceae	Ammonifex	Ammonifex degensii
Campylobacter gracilis	GCF_001190745.1	824	2103	1	Bacteria	Pseudomonadota	Epsilonproteobacteria	Campylobacterales	Campylobacteraceae	Campylobacter	Unclassified
Corynebacterium endometrii	GCF_004795735.1	2488819	2103	0	Bacteria	Actinomycetota	Actinomycetes	Corynebacteriales	Corynebacteriaceae	Corynebacterium	Unclassified
Dakarella massiliensis	GCF_902375495.1	1506471	2104	0	Bacteria	Pseudomonadota	Betaproteobacteria	Burkholderiales	Sutterellaceae	Dakarella	Unclassified
Streptococcus sanguinis	GCF_013378355.1	1305	2104	0	Bacteria	Bacillota	Bacilli	Lactobacillales	Streptococcaceae	Streptococcus	Unclassified
Pediococcus ethanolidurans	GCF_900111205.1	319653	2105	1	Bacteria	Bacillota	Bacilli	Lactobacillales	Lactobacillaceae	Pediococcus	Unclassified
Neisseria perflava	GCF_002847985.1	33053	2106	0	Bacteria	Pseudomonadota	Betaproteobacteria	Neisseriales	Neisseriaceae	Neisseria	Unclassified
Actinomyces culturomici	GCF_900499005.1	1926276	2107	0	Bacteria	Actinomycetota	Actinomycetes	Actinomycetales	Actinomycetaceae	Actinomyces	Unclassified
Staphylococcus hominis	GCF_016428605.1	1290	2107	0	Bacteria	Bacillota	Bacilli	Bacillales	Staphylococcaceae	Staphylococcus	Unclassified
Vagococcus penaei	GCF_001998885.1	633807	2107	0	Bacteria	Bacillota	Bacilli	Lactobacillales	Enterococcaceae	Vagococcus	Unclassified
Pelodictyon luteolum DSM 273	GCF_000012485.1	319225	2109	2	Bacteria	Chlorobi	Chlorobia	Chlorobiales	Chlorobiaceae	Pelodictyon	Pelodictyon luteolum
Corynebacterium jeikeium	GCF_003955985.1	38289	2109	0	Bacteria	Actinomycetota	Actinomycetes	Corynebacteriales	Corynebacteriaceae	Corynebacterium	Unclassified
Prevotella koreensis	GCF_003977605.1	2490854	2109	0	Bacteria	Bacteroidota	Bacteroidia	Bacteroidales	Prevotellaceae	Prevotella	Unclassified
Corynebacterium uterequi	GCF_001021065.1	1072256	2110	0	Bacteria	Actinomycetota	Actinomycetes	Corynebacteriales	Corynebacteriaceae	Corynebacterium	Unclassified
Corynebacterium pelargi	GCF_004114895.1	1471400	2111	1	Bacteria	Actinomycetota	Actinomycetes	Corynebacteriales	Corynebacteriaceae	Corynebacterium	Unclassified
Aliarcobacter butzleri	GCF_015595045.1	28197	2111	0	Bacteria	Pseudomonadota	Epsilonproteobacteria	Campylobacterales	Arcobacteraceae	Aliarcobacter	Unclassified
Bifidobacterium imperatoris	GCF_002860405.1	2020965	2111	0	Bacteria	Actinomycetota	Actinomycetes	Bifidobacteriales	Bifidobacteriaceae	Bifidobacterium	Unclassified
Lactobacillus taiwanensis	GCF_002253025.1	508451	2111	0	Bacteria	Bacillota	Bacilli	Lactobacillales	Lactobacillaceae	Lactobacillus	Unclassified
Thermosyntropha lipolytica DSM 11003	GCF_900129805.1	1123382	2111	0	Bacteria	Bacillota	Clostridia	Eubacteriales	Syntrophomonadaceae	Thermosyntropha	Thermosyntropha lipolytica
Streptococcus orisasini	GCF_001431045.1	1080071	2112	1	Bacteria	Bacillota	Bacilli	Lactobacillales	Streptococcaceae	Streptococcus	Unclassified
Bartonella apis	GCF_002007485.1	1686310	2112	0	Bacteria	Pseudomonadota	Alphaproteobacteria	Hyphomicrobiales	Bartonellaceae	Bartonella	Unclassified
Levilactobacillus huananensis	GCF_003946145.1	2486019	2112	0	Bacteria	Bacillota	Bacilli	Lactobacillales	Lactobacillaceae	Levilactobacillus	Unclassified
Ornithobacterium rhinotracheale DSM 15997	GCF_000265465.1	867902	2113	0	Bacteria	Bacteroidota	Flavobacteriia	Flavobacteriales	Weeksellaceae	Ornithobacterium	Ornithobacterium rhinotracheale
Companilactobacillus crustorum	GCF_001951175.1	392416	2114	0	Bacteria	Bacillota	Bacilli	Lactobacillales	Lactobacillaceae	Companilactobacillus	Unclassified
Caldicellulosiruptor owensensis OL	GCF_000166335.1	632518	2115	1	Bacteria	Bacillota	Clostridia	Thermoanaerobacterales	Thermoanaerobacterales Family III. Incertae Sedis	Caldicellulosiruptor	Caldicellulosiruptor owensensis
Anaerosphaera multitolerans	GCF_004006535.1	2487351	2115	0	Bacteria	Bacillota	Tissierellia	Tissierellales	Peptoniphilaceae	Anaerosphaera	Unclassified
Methylacidimicrobium tartarophylax	GCF_902143375.2	1041768	2115	0	Bacteria	Verrucomicrobia	Unclassified	Unclassified	Unclassified	Methylacidimicrobium	Unclassified
Mycobacterium lepromatosis	GCF_000966355.1	480418	2115	0	Bacteria	Actinomycetota	Actinomycetes	Corynebacteriales	Mycobacteriaceae	Mycobacterium	Unclassified
Polynucleobacter asymbioticus QLW-P1DMWA-1	GCF_000016345.1	312153	2115	0	Bacteria	Pseudomonadota	Betaproteobacteria	Burkholderiales	Burkholderiaceae	Polynucleobacter	Polynucleobacter asymbioticus
Kocuria massiliensis	GCF_900169715.1	1926282	2116	1	Bacteria	Actinomycetota	Actinomycetes	Micrococcales	Micrococcaceae	Kocuria	Unclassified
Liquorilactobacillus vini DSM 20605	GCF_001435395.1	1133569	2116	0	Bacteria	Bacillota	Bacilli	Lactobacillales	Lactobacillaceae	Liquorilactobacillus	Liquorilactobacillus vini
Sulfurimonas indica	GCF_009192995.1	2508707	2116	0	Bacteria	Pseudomonadota	Epsilonproteobacteria	Campylobacterales	Thiovulaceae	Sulfurimonas	Unclassified
Ammonifex thiophilus	GCF_003368535.1	444093	2117	1	Bacteria	Bacillota	Clostridia	Thermoanaerobacterales	Thermoanaerobacteraceae	Ammonifex	Unclassified
Lactococcus garvieae	GCF_016127375.1	1363	2117	1	Bacteria	Bacillota	Bacilli	Lactobacillales	Streptococcaceae	Lactococcus	Unclassified
Limosilactobacillus caviae	GCF_014635905.1	1769424	2117	1	Bacteria	Bacillota	Bacilli	Lactobacillales	Lactobacillaceae	Limosilactobacillus	Unclassified
Companilactobacillus baiquanensis	GCF_003946605.1	2486005	2118	0	Bacteria	Bacillota	Bacilli	Lactobacillales	Lactobacillaceae	Companilactobacillus	Unclassified
Neisseria zalophi	GCF_008807015.1	640030	2118	0	Bacteria	Pseudomonadota	Betaproteobacteria	Neisseriales	Neisseriaceae	Neisseria	Unclassified
Akkermansia muciniphila ATCC BAA-835	GCF_000020225.1	349741	2120	0	Bacteria	Verrucomicrobia	Verrucomicrobiae	Verrucomicrobiales	Akkermansiaceae	Akkermansia	Akkermansia muciniphila
Companilactobacillus mindensis DSM 14500	GCF_001434275.1	1423770	2121	2	Bacteria	Bacillota	Bacilli	Lactobacillales	Lactobacillaceae	Companilactobacillus	Companilactobacillus mindensis
Bathymodiolus thermophilus thioautotrophic gill symbiont	GCF_003711265.1	2360	2121	2	Bacteria	Pseudomonadota	Gammaproteobacteria	Unclassified	Unclassified	Unclassified	Unclassified
Duodenibacillus massiliensis	GCF_900128485.1	1852381	2121	0	Bacteria	Pseudomonadota	Betaproteobacteria	Burkholderiales	Sutterellaceae	Duodenibacillus	Unclassified
Levilactobacillus lindianensis	GCF_003946095.1	2486018	2121	0	Bacteria	Bacillota	Bacilli	Lactobacillales	Lactobacillaceae	Levilactobacillus	Unclassified
Lactococcus chungangensis CAU 28 = DSM 22330	GCF_002441885.1	1122154	2122	0	Bacteria	Bacillota	Bacilli	Lactobacillales	Streptococcaceae	Lactococcus	Lactococcus chungangensis
Mannheimia granulomatis	GCF_013377215.1	85402	2124	1	Bacteria	Pseudomonadota	Gammaproteobacteria	Pasteurellales	Pasteurellaceae	Mannheimia	Unclassified
Oribacterium asaccharolyticum ACB7	GCF_000238075.1	796944	2124	1	Bacteria	Bacillota	Clostridia	Eubacteriales	Lachnospiraceae	Oribacterium	Oribacterium asaccharolyticum
Weissella oryzae SG25	GCF_000691805.2	1329250	2124	0	Bacteria	Bacillota	Bacilli	Lactobacillales	Lactobacillaceae	Weissella	Weissella oryzae
Acaricomes phytoseiuli DSM 14247	GCF_000376245.1	1120917	2125	0	Bacteria	Actinomycetota	Actinomycetes	Micrococcales	Micrococcaceae	Acaricomes	Acaricomes phytoseiuli
Keratinibaculum paraultunense	GCF_004343355.1	1278232	2125	0	Bacteria	Bacillota	Tissierellia	Tissierellales	Tepidimicrobiaceae	Keratinibaculum	Unclassified
Thermus thermophilus HB8	GCF_000091545.1	300852	2125	0	Bacteria	Deinococcus-Thermus	Deinococci	Thermales	Thermaceae	Thermus	Thermus thermophilus
Capnocytophaga leadbetteri	GCF_002302615.1	327575	2126	1	Bacteria	Bacteroidota	Flavobacteriia	Flavobacteriales	Flavobacteriaceae	Capnocytophaga	Unclassified
Formosimonas limnophila	GCF_014652675.1	1384487	2126	1	Bacteria	Pseudomonadota	Betaproteobacteria	Burkholderiales	Burkholderiaceae	Formosimonas	Unclassified
Acidothermus cellulolyticus 11B	GCF_000015025.1	351607	2126	0	Bacteria	Actinomycetota	Actinomycetes	Acidothermales	Acidothermaceae	Acidothermus	Acidothermus cellulolyticus
Actinomyces haliotis	GCF_015355765.1	1280843	2126	0	Bacteria	Actinomycetota	Actinomycetes	Actinomycetales	Actinomycetaceae	Actinomyces	Unclassified
Helicobacter trogontum	GCF_000765885.2	50960	2126	0	Bacteria	Pseudomonadota	Epsilonproteobacteria	Campylobacterales	Helicobacteraceae	Helicobacter	Unclassified
Collinsella tanakaei	GCF_902374475.1	626935	2127	2	Bacteria	Actinomycetota	Coriobacteriia	Coriobacteriales	Coriobacteriaceae	Collinsella	Unclassified
Staphylococcus pseudintermedius	GCF_016598895.1	283734	2127	1	Bacteria	Bacillota	Bacilli	Bacillales	Staphylococcaceae	Staphylococcus	Unclassified
Eubacterium xylanophilum ATCC 35991	GCF_000518685.1	1336241	2127	1	Bacteria	Bacillota	Clostridia	Eubacteriales	Eubacteriaceae	Eubacterium	Eubacterium xylanophilum
Bibersteinia trehalosi USDA-ARS-USMARC-192	GCF_000347595.1	1171377	2127	0	Bacteria	Pseudomonadota	Gammaproteobacteria	Pasteurellales	Pasteurellaceae	Bibersteinia	Bibersteinia trehalosi
Streptococcus gallolyticus	GCF_013267695.1	315405	2127	0	Bacteria	Bacillota	Bacilli	Lactobacillales	Streptococcaceae	Streptococcus	Unclassified
Vagococcus fessus	GCF_003987565.1	120370	2127	0	Bacteria	Bacillota	Bacilli	Lactobacillales	Enterococcaceae	Vagococcus	Unclassified
Lactococcus laudensis	GCF_013449735.1	1494461	2128	1	Bacteria	Bacillota	Bacilli	Lactobacillales	Streptococcaceae	Lactococcus	Unclassified
Actinobacillus seminis	GCF_900460625.1	722	2129	1	Bacteria	Pseudomonadota	Gammaproteobacteria	Pasteurellales	Pasteurellaceae	Actinobacillus	Unclassified
Selenomonas felix	GCF_900186465.1	1944634	2129	1	Bacteria	Bacillota	Negativicutes	Selenomonadales	Selenomonadaceae	Selenomonas	Unclassified
Enterococcus italicus DSM 15952	GCF_000185365.1	888064	2129	0	Bacteria	Bacillota	Bacilli	Lactobacillales	Enterococcaceae	Enterococcus	Enterococcus italicus
Garciella nitratireducens	GCF_003315355.1	218205	2129	0	Bacteria	Bacillota	Clostridia	Eubacteriales	Eubacteriaceae	Garciella	Unclassified
Lapidilactobacillus gannanensis	GCF_003946675.1	2486002	2129	0	Bacteria	Bacillota	Bacilli	Lactobacillales	Lactobacillaceae	Lapidilactobacillus	Unclassified
Bifidobacterium stellenboschense	GCF_000741785.1	762211	2130	1	Bacteria	Actinomycetota	Actinomycetes	Bifidobacteriales	Bifidobacteriaceae	Bifidobacterium	Unclassified
Candidatus Heteroruminococcus faecigallinarum	GCF_904387055.1	2721129	2130	0	Bacteria	Bacillota	Clostridia	Unclassified	Unclassified	Candidatus Heteroruminococcus	Unclassified
Lacticaseibacillus nasuensis JCM 17158	GCF_001434705.1	1291734	2130	0	Bacteria	Bacillota	Bacilli	Lactobacillales	Lactobacillaceae	Lacticaseibacillus	Lacticaseibacillus nasuensis
Caldicellulosiruptor morganii	GCF_000955745.1	1387555	2131	1	Bacteria	Bacillota	Clostridia	Thermoanaerobacterales	Thermoanaerobacterales Family III. Incertae Sedis	Caldicellulosiruptor	Unclassified
Sulfurimonas denitrificans DSM 1251	GCF_000012965.1	326298	2131	0	Bacteria	Pseudomonadota	Epsilonproteobacteria	Campylobacterales	Thiovulaceae	Sulfurimonas	Sulfurimonas denitrificans
Slackia equolifaciens	GCF_003725995.1	498718	2132	1	Bacteria	Actinomycetota	Coriobacteriia	Eggerthellales	Eggerthellaceae	Slackia	Unclassified
Candidatus Pseudoruminococcus merdavium	GCF_904419745.1	2721149	2132	0	Bacteria	Bacillota	Clostridia	Unclassified	Unclassified	Candidatus Pseudoruminococcus	Unclassified
Clostridium haemolyticum	GCF_001994015.1	84025	2133	0	Bacteria	Bacillota	Clostridia	Eubacteriales	Clostridiaceae	Clostridium	Unclassified
Mycobacterium tilburgii	GCF_902168065.1	44467	2134	0	Bacteria	Actinomycetota	Actinomycetes	Corynebacteriales	Mycobacteriaceae	Mycobacterium	Unclassified
Gallibacterium genomosp. 1	GCF_001678575.1	155515	2135	0	Bacteria	Pseudomonadota	Gammaproteobacteria	Pasteurellales	Pasteurellaceae	Gallibacterium	Unclassified
Corynebacterium propinquum	GCF_902362995.1	43769	2135	0	Bacteria	Actinomycetota	Actinomycetes	Corynebacteriales	Corynebacteriaceae	Corynebacterium	Unclassified
Treponema berlinense	GCF_900167025.1	225004	2136	2	Bacteria	Spirochaetes	Spirochaetia	Spirochaetales	Treponemataceae	Treponema	Unclassified
Ghiorsea bivora	GCF_000744415.1	1485545	2136	1	Bacteria	Pseudomonadota	Zetaproteobacteria	Unclassified	Unclassified	Ghiorsea	Unclassified
Avibacterium gallinarum	GCF_004362535.1	755	2136	0	Bacteria	Pseudomonadota	Gammaproteobacteria	Pasteurellales	Pasteurellaceae	Avibacterium	Unclassified
Legionella londiniensis	GCF_900639885.1	45068	2136	0	Bacteria	Pseudomonadota	Gammaproteobacteria	Legionellales	Legionellaceae	Legionella	Unclassified
Paraperlucidibaca baekdonensis	GCF_003387535.1	748120	2137	1	Bacteria	Pseudomonadota	Gammaproteobacteria	Moraxellales	Moraxellaceae	Paraperlucidibaca	Unclassified
Rothia aerolata	GCF_014635585.1	1812262	2137	1	Bacteria	Actinomycetota	Actinomycetes	Micrococcales	Micrococcaceae	Rothia	Unclassified
Companilactobacillus kedongensis	GCF_003946625.1	2486004	2137	0	Bacteria	Bacillota	Bacilli	Lactobacillales	Lactobacillaceae	Companilactobacillus	Unclassified
Corynebacterium senegalense	GCF_900411315.1	2080750	2137	0	Bacteria	Actinomycetota	Actinomycetes	Corynebacteriales	Corynebacteriaceae	Corynebacterium	Unclassified
Kaistella solincola	GCF_000812875.1	510955	2137	0	Bacteria	Bacteroidota	Flavobacteriia	Flavobacteriales	Weeksellaceae	Kaistella	Unclassified
Rothia amarae	GCF_014705945.1	169480	2138	1	Bacteria	Actinomycetota	Actinomycetes	Micrococcales	Micrococcaceae	Rothia	Unclassified
Corynebacterium lipophiloflavum DSM 44291	GCF_000159635.1	525263	2138	0	Bacteria	Actinomycetota	Actinomycetes	Corynebacteriales	Corynebacteriaceae	Corynebacterium	Corynebacterium lipophiloflavum
Jeotgalicoccus marinus DSM 19772	GCF_000425825.1	1122128	2138	0	Bacteria	Bacillota	Bacilli	Bacillales	Staphylococcaceae	Jeotgalicoccus	Jeotgalicoccus marinus
Kingella denitrificans	GCF_016127355.1	502	2138	0	Bacteria	Pseudomonadota	Betaproteobacteria	Neisseriales	Neisseriaceae	Kingella	Unclassified
Faecalicoccus pleomorphus	GCF_015550945.1	1323	2139	0	Bacteria	Bacillota	Erysipelotrichia	Erysipelotrichales	Erysipelotrichaceae	Faecalicoccus	Unclassified
Pseudoleptotrichia goodfellowii	GCF_007990505.1	157692	2140	1	Bacteria	Fusobacteria	Fusobacteriia	Fusobacteriales	Leptotrichiaceae	Pseudoleptotrichia	Unclassified
Corynebacterium fournieri	GCF_900176865.1	1852390	2140	0	Bacteria	Actinomycetota	Actinomycetes	Corynebacteriales	Corynebacteriaceae	Corynebacterium	Unclassified
[Clostridium] spiroforme	GCF_902373765.1	29348	2140	0	Bacteria	Bacillota	Erysipelotrichia	Erysipelotrichales	Erysipelotrichaceae	Erysipelatoclostridium	Unclassified
Fusobacterium naviforme	GCF_003014445.1	77917	2140	0	Bacteria	Fusobacteria	Fusobacteriia	Fusobacteriales	Fusobacteriaceae	Fusobacterium	Unclassified
Lactobacillus selangorensis	GCF_001436805.1	81857	2140	0	Bacteria	Bacillota	Bacilli	Lactobacillales	Lactobacillaceae	Lactobacillus	Unclassified
Saccharibacter floricola DSM 15669	GCF_000378165.1	1123227	2140	0	Bacteria	Pseudomonadota	Alphaproteobacteria	Rhodospirillales	Acetobacteraceae	Saccharibacter	Saccharibacter floricola
Schaalia georgiae	GCF_003933715.1	52768	2140	0	Bacteria	Actinomycetota	Actinomycetes	Actinomycetales	Actinomycetaceae	Schaalia	Unclassified
Anaerobiospirillum succiniciproducens DSM 6400	GCF_000482845.1	1120988	2141	0	Bacteria	Pseudomonadota	Gammaproteobacteria	Aeromonadales	Succinivibrionaceae	Anaerobiospirillum	Anaerobiospirillum succiniciproducens
Eikenella longinqua	GCF_001648355.1	1795827	2141	0	Bacteria	Pseudomonadota	Betaproteobacteria	Neisseriales	Neisseriaceae	Eikenella	Unclassified
Prevotella aurantiaca JCM 15754	GCF_000614025.1	1236508	2141	0	Bacteria	Bacteroidota	Bacteroidia	Bacteroidales	Prevotellaceae	Prevotella	Prevotella aurantiaca
Thermus composti	GCF_014647535.1	532059	2141	0	Bacteria	Deinococcus-Thermus	Deinococci	Thermales	Thermaceae	Thermus	Unclassified
Glaesserella australis	GCF_003260095.1	2094024	2142	0	Bacteria	Pseudomonadota	Gammaproteobacteria	Pasteurellales	Pasteurellaceae	Glaesserella	Unclassified
Hydrogenovibrio halophilus DSM 15072	GCF_000384235.1	1123516	2142	0	Bacteria	Pseudomonadota	Gammaproteobacteria	Thiotrichales	Piscirickettsiaceae	Hydrogenovibrio	Hydrogenovibrio halophilus
Leifsonia xyli subsp. cynodontis DSM 46306	GCF_000470775.1	1389489	2142	0	Bacteria	Actinomycetota	Actinomycetes	Micrococcales	Microbacteriaceae	Leifsonia	Leifsonia xyli
Thermoanaerobacter mathranii subsp. mathranii str. A3	GCF_000092965.1	583358	2142	0	Bacteria	Bacillota	Clostridia	Thermoanaerobacterales	Thermoanaerobacteraceae	Thermoanaerobacter	Thermoanaerobacter mathranii
Corynebacterium mastitidis	GCF_002835695.1	161890	2143	0	Bacteria	Actinomycetota	Actinomycetes	Corynebacteriales	Corynebacteriaceae	Corynebacterium	Unclassified
Jeotgalicoccus saudimassiliensis	GCF_000756715.1	1461582	2143	0	Bacteria	Bacillota	Bacilli	Bacillales	Staphylococcaceae	Jeotgalicoccus	Unclassified
Liquorilactobacillus aquaticus DSM 21051	GCF_001436755.1	1423725	2143	0	Bacteria	Bacillota	Bacilli	Lactobacillales	Lactobacillaceae	Liquorilactobacillus	Liquorilactobacillus aquaticus
Corynebacterium falsenii	GCF_003583675.1	108486	2144	0	Bacteria	Actinomycetota	Actinomycetes	Corynebacteriales	Corynebacteriaceae	Corynebacterium	Unclassified
Komagataeibacter oboediens	GCF_009671185.1	65958	2144	0	Bacteria	Pseudomonadota	Alphaproteobacteria	Rhodospirillales	Acetobacteraceae	Komagataeibacter	Unclassified
Sulfurovum lithotrophicum	GCF_000987835.1	206403	2144	0	Bacteria	Pseudomonadota	Epsilonproteobacteria	Campylobacterales	Sulfurovaceae	Sulfurovum	Unclassified
Thermosediminibacter oceani DSM 16646	GCF_000144645.1	555079	2144	0	Bacteria	Bacillota	Clostridia	Thermosediminibacterales	Thermosediminibacteraceae	Thermosediminibacter	Thermosediminibacter oceani
Selenomonas infelix ATCC 43532	GCF_000234095.1	679201	2145	2	Bacteria	Bacillota	Negativicutes	Selenomonadales	Selenomonadaceae	Selenomonas	Selenomonas infelix
Corynebacterium frankenforstense DSM 45800	GCF_001941485.1	1437875	2145	1	Bacteria	Actinomycetota	Actinomycetes	Corynebacteriales	Corynebacteriaceae	Corynebacterium	Corynebacterium frankenforstense
Hydrogenophilus thermoluteolus	GCF_003574215.1	297	2145	0	Bacteria	Pseudomonadota	Hydrogenophilia	Hydrogenophilales	Hydrogenophilaceae	Hydrogenophilus	Unclassified
Corynebacterium sanguinis	GCF_007641235.1	2594913	2146	0	Bacteria	Actinomycetota	Actinomycetes	Corynebacteriales	Corynebacteriaceae	Corynebacterium	Unclassified
Corynebacterium afermentans subsp. lipophilum	GCF_015351335.1	144184	2147	0	Bacteria	Actinomycetota	Actinomycetes	Corynebacteriales	Corynebacteriaceae	Corynebacterium	Corynebacterium afermentans
Megasphaera elsdenii DSM 20460	GCF_003010495.1	1064535	2148	1	Bacteria	Bacillota	Negativicutes	Veillonellales	Veillonellaceae	Megasphaera	Megasphaera elsdenii
Xylella taiwanensis	GCF_013177435.1	1444770	2148	1	Bacteria	Pseudomonadota	Gammaproteobacteria	Xanthomonadales	Xanthomonadaceae	Xylella	Unclassified
Buchananella hordeovulneris	GCF_003858505.1	52770	2148	0	Bacteria	Actinomycetota	Actinomycetes	Actinomycetales	Actinomycetaceae	Buchananella	Unclassified
Desulfurispira natronophila	GCF_014203025.1	682562	2148	0	Bacteria	Chrysiogenetes	Chrysiogenetes	Chrysiogenales	Chrysiogenaceae	Desulfurispira	Unclassified
Macrococcus brunensis	GCF_004359615.1	198483	2148	0	Bacteria	Bacillota	Bacilli	Bacillales	Staphylococcaceae	Macrococcus	Unclassified
Actinomyces urogenitalis	GCF_015553165.1	103621	2149	2	Bacteria	Actinomycetota	Actinomycetes	Actinomycetales	Actinomycetaceae	Actinomyces	Unclassified
Pisciglobus halotolerans	GCF_900113675.1	745365	2149	0	Bacteria	Bacillota	Bacilli	Lactobacillales	Carnobacteriaceae	Pisciglobus	Unclassified
Corynebacterium pseudopelargi	GCF_003814005.1	2080757	2150	1	Bacteria	Actinomycetota	Actinomycetes	Corynebacteriales	Corynebacteriaceae	Corynebacterium	Unclassified
Mycobacterium uberis	GCF_003408705.1	2162698	2150	0	Bacteria	Actinomycetota	Actinomycetes	Corynebacteriales	Mycobacteriaceae	Mycobacterium	Unclassified
Selenomonas artemidis DSM 19719	GCF_000426665.1	1123249	2150	0	Bacteria	Bacillota	Negativicutes	Selenomonadales	Selenomonadaceae	Selenomonas	Selenomonas artemidis
Carnobacterium iners	GCF_900109585.1	1073423	2152	1	Bacteria	Bacillota	Bacilli	Lactobacillales	Carnobacteriaceae	Carnobacterium	Unclassified
Peptacetobacter hiranonis	GCF_008151785.1	89152	2152	1	Bacteria	Bacillota	Clostridia	Eubacteriales	Peptostreptococcaceae	Peptacetobacter	Unclassified
Corynebacterium genitalium ATCC 33030	GCF_000143825.1	585529	2152	0	Bacteria	Actinomycetota	Actinomycetes	Corynebacteriales	Corynebacteriaceae	Corynebacterium	Corynebacterium genitalium
Levilactobacillus paucivorans	GCF_001437125.1	616990	2152	0	Bacteria	Bacillota	Bacilli	Lactobacillales	Lactobacillaceae	Levilactobacillus	Unclassified
Corynebacterium ciconiae DSM 44920	GCF_000372385.1	1121356	2153	0	Bacteria	Actinomycetota	Actinomycetes	Corynebacteriales	Corynebacteriaceae	Corynebacterium	Corynebacterium ciconiae
Caldicellulosiruptor obsidiansis OB47	GCF_000145215.1	608506	2154	0	Bacteria	Bacillota	Clostridia	Thermoanaerobacterales	Thermoanaerobacterales Family III. Incertae Sedis	Caldicellulosiruptor	Caldicellulosiruptor obsidiansis
Capnocytophaga ochracea	GCF_900618145.1	1018	2154	0	Bacteria	Bacteroidota	Flavobacteriia	Flavobacteriales	Flavobacteriaceae	Capnocytophaga	Unclassified
Haematospirillum jordaniae	GCF_001611975.1	1549855	2154	0	Bacteria	Pseudomonadota	Alphaproteobacteria	Rhodospirillales	Rhodospirillaceae	Haematospirillum	Unclassified
Bifidobacterium subtile	GCF_014898195.1	77635	2155	1	Bacteria	Actinomycetota	Actinomycetes	Bifidobacteriales	Bifidobacteriaceae	Bifidobacterium	Unclassified
Acinetobacter apis	GCF_900197575.1	1229165	2155	0	Bacteria	Pseudomonadota	Gammaproteobacteria	Moraxellales	Moraxellaceae	Acinetobacter	Unclassified
Arsenophonus endosymbiont of Aleurodicus floccissimus	GCF_900343025.1	2152761	2156	0	Bacteria	Pseudomonadota	Gammaproteobacteria	Enterobacterales	Morganellaceae	Arsenophonus	Unclassified
Kaistella treverensis	GCF_900114045.1	631455	2156	0	Bacteria	Bacteroidota	Flavobacteriia	Flavobacteriales	Weeksellaceae	Kaistella	Unclassified
Pseudoramibacter alactolyticus ATCC 23263	GCF_000185505.1	887929	2156	0	Bacteria	Bacillota	Clostridia	Eubacteriales	Eubacteriaceae	Pseudoramibacter	Pseudoramibacter alactolyticus
Streptococcus chenjunshii	GCF_003086355.1	2173853	2156	0	Bacteria	Bacillota	Bacilli	Lactobacillales	Streptococcaceae	Streptococcus	Unclassified
Sulfurimonas autotrophica DSM 16294	GCF_000147355.1	563040	2156	0	Bacteria	Pseudomonadota	Epsilonproteobacteria	Campylobacterales	Thiovulaceae	Sulfurimonas	Sulfurimonas autotrophica
Corynebacterium tuberculostearicum	GCF_016127015.1	38304	2157	0	Bacteria	Actinomycetota	Actinomycetes	Corynebacteriales	Corynebacteriaceae	Corynebacterium	Unclassified
Tepidiphilus thermophilus	GCF_001517365.1	876478	2157	0	Bacteria	Pseudomonadota	Hydrogenophilia	Hydrogenophilales	Hydrogenophilaceae	Tepidiphilus	Unclassified
Corynebacterium macginleyi	GCF_003688935.1	38290	2158	1	Bacteria	Actinomycetota	Actinomycetes	Corynebacteriales	Corynebacteriaceae	Corynebacterium	Unclassified
Enterococcus ratti	GCF_001886195.1	150033	2158	0	Bacteria	Bacillota	Bacilli	Lactobacillales	Enterococcaceae	Enterococcus	Unclassified
Macrococcus hajekii	GCF_014634985.1	198482	2158	0	Bacteria	Bacillota	Bacilli	Bacillales	Staphylococcaceae	Macrococcus	Unclassified
Thermodesulfitimonas autotrophica	GCF_003815015.1	1894989	2159	3	Bacteria	Bacillota	Clostridia	Thermoanaerobacterales	Thermoanaerobacteraceae	Thermodesulfitimonas	Unclassified
Pasteurella oralis	GCF_002850605.1	1071947	2159	0	Bacteria	Pseudomonadota	Gammaproteobacteria	Pasteurellales	Pasteurellaceae	Pasteurella	Unclassified
Prevotella albensis DSM 11370 = JCM 12258	GCF_000426565.1	1122978	2159	0	Bacteria	Bacteroidota	Bacteroidia	Bacteroidales	Prevotellaceae	Prevotella	Prevotella albensis
Macrococcus carouselicus	GCF_004359515.1	69969	2160	0	Bacteria	Bacillota	Bacilli	Bacillales	Staphylococcaceae	Macrococcus	Unclassified
Staphylococcus massiliensis CCUG 55927	GCF_002902705.1	1189613	2160	0	Bacteria	Bacillota	Bacilli	Bacillales	Staphylococcaceae	Staphylococcus	Staphylococcus massiliensis
Avibacterium paragallinarum	GCF_003864155.1	728	2161	1	Bacteria	Pseudomonadota	Gammaproteobacteria	Pasteurellales	Pasteurellaceae	Avibacterium	Unclassified
Paenalcaligenes hominis	GCF_002005365.1	643674	2161	0	Bacteria	Pseudomonadota	Betaproteobacteria	Burkholderiales	Alcaligenaceae	Paenalcaligenes	Unclassified
Commensalibacter intestini	GCF_002153535.1	479936	2162	0	Bacteria	Pseudomonadota	Alphaproteobacteria	Rhodospirillales	Acetobacteraceae	Commensalibacter	Unclassified
Floricoccus tropicus	GCF_001832905.1	1859473	2162	0	Bacteria	Bacillota	Bacilli	Lactobacillales	Streptococcaceae	Floricoccus	Unclassified
Loigolactobacillus rennini DSM 20253	GCF_001436505.1	1423796	2162	0	Bacteria	Bacillota	Bacilli	Lactobacillales	Lactobacillaceae	Loigolactobacillus	Loigolactobacillus rennini
Sharpea azabuensis	GCF_902756075.1	322505	2162	0	Bacteria	Bacillota	Erysipelotrichia	Erysipelotrichales	Coprobacillaceae	Sharpea	Unclassified
Thermaerobacter subterraneus DSM 13965	GCF_000183545.2	867903	2163	1	Bacteria	Bacillota	Clostridia	Eubacteriales	Clostridiales Family XVII. Incertae Sedis	Thermaerobacter	Thermaerobacter subterraneus
Neokomagataea tanensis	GCF_006542335.1	661191	2163	0	Bacteria	Pseudomonadota	Alphaproteobacteria	Rhodospirillales	Acetobacteraceae	Neokomagataea	Unclassified
Bifidobacterium cuniculi DSM 20435	GCF_000771465.1	1437601	2164	2	Bacteria	Actinomycetota	Actinomycetes	Bifidobacteriales	Bifidobacteriaceae	Bifidobacterium	Bifidobacterium cuniculi
Bifidobacterium callitrichos	GCF_008698085.1	762209	2164	1	Bacteria	Actinomycetota	Actinomycetes	Bifidobacteriales	Bifidobacteriaceae	Bifidobacterium	Unclassified
Acetobacter papayae JCM 25143	GCF_000613285.1	1234671	2165	0	Bacteria	Pseudomonadota	Alphaproteobacteria	Rhodospirillales	Acetobacteraceae	Acetobacter	Acetobacter papayae
Candidatus Neochristensenella gallicola	GCF_904419735.1	2721137	2165	0	Bacteria	Bacillota	Clostridia	Unclassified	Unclassified	Candidatus Neochristensenella	Unclassified
Corynebacterium rouxii	GCF_902702935.1	2719119	2165	0	Bacteria	Actinomycetota	Actinomycetes	Corynebacteriales	Corynebacteriaceae	Corynebacterium	Unclassified
Bifidobacterium reuteri	GCF_008698125.1	983706	2166	1	Bacteria	Actinomycetota	Actinomycetes	Bifidobacteriales	Bifidobacteriaceae	Bifidobacterium	Unclassified
Leptotrichia buccalis C-1013-b	GCF_000023905.1	523794	2167	4	Bacteria	Fusobacteria	Fusobacteriia	Fusobacteriales	Leptotrichiaceae	Leptotrichia	Leptotrichia buccalis
Fusobacterium canifelinum	GCF_016127595.1	285729	2167	1	Bacteria	Fusobacteria	Fusobacteriia	Fusobacteriales	Fusobacteriaceae	Fusobacterium	Unclassified
Alkalibacter saccharofermentans DSM 14828	GCF_900128885.1	1120975	2167	0	Bacteria	Bacillota	Clostridia	Eubacteriales	Eubacteriaceae	Alkalibacter	Alkalibacter saccharofermentans
Atopococcus tabaci DSM 17538	GCF_000429585.1	1121024	2167	0	Bacteria	Bacillota	Bacilli	Lactobacillales	Carnobacteriaceae	Atopococcus	Atopococcus tabaci
Corynebacterium lowii	GCF_001412085.1	1544413	2167	0	Bacteria	Actinomycetota	Actinomycetes	Corynebacteriales	Corynebacteriaceae	Corynebacterium	Unclassified
Vulcanibacillus modesticaldus	GCF_001730235.1	337097	2167	0	Bacteria	Bacillota	Bacilli	Bacillales	Bacillaceae	Vulcanibacillus	Unclassified
Actinobacillus equuli	GCF_900636745.1	718	2168	0	Bacteria	Pseudomonadota	Gammaproteobacteria	Pasteurellales	Pasteurellaceae	Actinobacillus	Unclassified
Corynebacterium diphtheriae	GCF_001457455.1	1717	2169	1	Bacteria	Actinomycetota	Actinomycetes	Corynebacteriales	Corynebacteriaceae	Corynebacterium	Unclassified
Thermoanaerobacter pseudethanolicus ATCC 33223	GCF_000019085.1	340099	2169	0	Bacteria	Bacillota	Clostridia	Thermoanaerobacterales	Thermoanaerobacteraceae	Thermoanaerobacter	Thermoanaerobacter pseudethanolicus
Thermosulfuriphilus ammonigenes	GCF_011207455.1	1936021	2169	0	Bacteria	Thermodesulfobacteria	Thermodesulfobacteria	Thermodesulfobacteriales	Thermodesulfobacteriaceae	Thermosulfuriphilus	Unclassified
Thiomicrorhabdus aquaedulcis	GCF_004001325.1	2211106	2170	1	Bacteria	Pseudomonadota	Gammaproteobacteria	Thiotrichales	Piscirickettsiaceae	Thiomicrorhabdus	Unclassified
Alistipes ihumii	GCF_902374895.1	1470347	2170	0	Bacteria	Bacteroidota	Bacteroidia	Bacteroidales	Rikenellaceae	Alistipes	Unclassified
Candidatus Falkowella caecavicola	GCF_904420125.1	2720831	2170	0	Bacteria	Bacillota	Clostridia	Unclassified	Unclassified	Candidatus Falkowella	Unclassified
Helicobacter cinaedi	GCF_014931095.1	213	2170	0	Bacteria	Pseudomonadota	Epsilonproteobacteria	Campylobacterales	Helicobacteraceae	Helicobacter	Unclassified
Staphylococcus lutrae	GCF_002101335.1	155085	2170	0	Bacteria	Bacillota	Bacilli	Bacillales	Staphylococcaceae	Staphylococcus	Unclassified
Simonsiella muelleri ATCC 29453	GCF_002951835.1	641147	2171	1	Bacteria	Pseudomonadota	Betaproteobacteria	Neisseriales	Neisseriaceae	Simonsiella	Simonsiella muelleri
Thermoanaerobacter brockii subsp. finnii Ako-1	GCF_000175295.2	509193	2171	0	Bacteria	Bacillota	Clostridia	Thermoanaerobacterales	Thermoanaerobacteraceae	Thermoanaerobacter	Thermoanaerobacter brockii
Pelistega indica	GCF_902386265.1	1414851	2172	2	Bacteria	Pseudomonadota	Betaproteobacteria	Burkholderiales	Alcaligenaceae	Pelistega	Unclassified
Gudongella oleilytica	GCF_004101785.1	1582259	2172	1	Bacteria	Bacillota	Tissierellia	Tissierellales	Tissierellaceae	Gudongella	Unclassified
Mesosutterella multiformis	GCF_003865055.1	2259133	2172	0	Bacteria	Pseudomonadota	Betaproteobacteria	Burkholderiales	Sutterellaceae	Mesosutterella	Unclassified
Capnocytophaga canimorsus Cc5	GCF_000220625.1	860228	2173	0	Bacteria	Bacteroidota	Flavobacteriia	Flavobacteriales	Flavobacteriaceae	Capnocytophaga	Capnocytophaga canimorsus
Jeotgalicoccus coquinae	GCF_903994065.1	709509	2174	1	Bacteria	Bacillota	Bacilli	Bacillales	Staphylococcaceae	Jeotgalicoccus	Unclassified
Schleiferia thermophila	GCF_003337435.1	884107	2174	0	Bacteria	Bacteroidota	Flavobacteriia	Flavobacteriales	Schleiferiaceae	Schleiferia	Unclassified
Pseudoruminococcus massiliensis	GCF_900291955.1	2086583	2175	2	Bacteria	Bacillota	Clostridia	Eubacteriales	Oscillospiraceae	Pseudoruminococcus	Unclassified
Companilactobacillus alimentarius DSM 20249	GCF_002849895.1	1423720	2175	0	Bacteria	Bacillota	Bacilli	Lactobacillales	Lactobacillaceae	Companilactobacillus	Companilactobacillus alimentarius
Neisseria elongata	GCF_003351545.1	495	2175	0	Bacteria	Pseudomonadota	Betaproteobacteria	Neisseriales	Neisseriaceae	Neisseria	Unclassified
Bifidobacterium parmae	GCF_002860365.1	361854	2176	1	Bacteria	Actinomycetota	Actinomycetes	Bifidobacteriales	Bifidobacteriaceae	Bifidobacterium	Unclassified
Marinithermus hydrothermalis DSM 14884	GCF_000195335.1	869210	2176	1	Bacteria	Deinococcus-Thermus	Deinococci	Thermales	Thermaceae	Marinithermus	Marinithermus hydrothermalis
Avrilella dinanensis	GCF_002807015.1	2008672	2176	0	Bacteria	Bacteroidota	Flavobacteriia	Flavobacteriales	Flavobacteriaceae	Avrilella	Unclassified
Prevotella denticola	GCF_003515045.1	28129	2176	0	Bacteria	Bacteroidota	Bacteroidia	Bacteroidales	Prevotellaceae	Prevotella	Unclassified
Streptococcus porci DSM 23759	GCF_000423765.1	1123315	2176	0	Bacteria	Bacillota	Bacilli	Lactobacillales	Streptococcaceae	Streptococcus	Streptococcus porci
Thermus caliditerrae	GCF_000745065.1	1330700	2176	0	Bacteria	Deinococcus-Thermus	Deinococci	Thermales	Thermaceae	Thermus	Unclassified
Candidatus Roslinia caecavium	GCF_904419955.1	2721153	2177	1	Bacteria	Bacillota	Clostridia	Unclassified	Unclassified	Candidatus Roslinia	Unclassified
Marinitoga hydrogenitolerans DSM 16785	GCF_900129175.1	1122195	2177	0	Bacteria	Thermotogae	Thermotogae	Petrotogales	Petrotogaceae	Marinitoga	Marinitoga hydrogenitolerans
Haloplasmatales bacterium 4B	GCF_003586005.1	1274318	2178	2	Bacteria	Tenericutes	Mollicutes	Haloplasmatales	Haloplasmataceae	Unclassified	Unclassified
Companilactobacillus mishanensis	GCF_009600905.1	2584181	2178	2	Bacteria	Bacillota	Bacilli	Lactobacillales	Lactobacillaceae	Companilactobacillus	Unclassified
Propionibacterium freudenreichii subsp. freudenreichii	GCF_000940845.1	66712	2178	0	Bacteria	Actinomycetota	Actinomycetes	Propionibacteriales	Propionibacteriaceae	Propionibacterium	Propionibacterium freudenreichii
Prosthecochloris ethylica	GCF_015233875.1	2743976	2178	0	Bacteria	Chlorobi	Chlorobia	Chlorobiales	Chlorobiaceae	Prosthecochloris	Unclassified
Vaginella massiliensis	GCF_900089075.1	1816680	2178	0	Bacteria	Bacteroidota	Flavobacteriia	Flavobacteriales	Flavobacteriaceae	Vaginella	Unclassified
Neisseria arctica	GCF_001027865.1	1470200	2179	0	Bacteria	Pseudomonadota	Betaproteobacteria	Neisseriales	Neisseriaceae	Neisseria	Unclassified
Bergeriella denitrificans	GCF_900453875.1	494	2180	0	Bacteria	Pseudomonadota	Betaproteobacteria	Neisseriales	Neisseriaceae	Bergeriella	Unclassified
Candidatus Avimonas merdigallinarum	GCF_904377855.1	2720819	2180	0	Bacteria	Bacillota	Clostridia	Unclassified	Unclassified	Candidatus Avimonas	Unclassified
Enterococcus sulfureus ATCC 49903	GCF_000407025.1	1140003	2180	0	Bacteria	Bacillota	Bacilli	Lactobacillales	Enterococcaceae	Enterococcus	Enterococcus sulfureus
Jeotgalibaca arthritidis	GCF_011100465.1	1868794	2180	0	Bacteria	Bacillota	Bacilli	Lactobacillales	Carnobacteriaceae	Jeotgalibaca	Unclassified
Macrococcus bovicus	GCF_004359575.1	69968	2180	0	Bacteria	Bacillota	Bacilli	Bacillales	Staphylococcaceae	Macrococcus	Unclassified
Thermoanaerobacter kivui	GCF_000763575.1	2325	2180	0	Bacteria	Bacillota	Clostridia	Thermoanaerobacterales	Thermoanaerobacteraceae	Thermoanaerobacter	Unclassified
Thermodesulfatator autotrophicus	GCF_001642325.1	1795632	2180	0	Bacteria	Thermodesulfobacteria	Thermodesulfobacteria	Thermodesulfobacteriales	Thermodesulfobacteriaceae	Thermodesulfatator	Unclassified
Staphylococcus rostri	GCF_002902145.1	522262	2181	1	Bacteria	Bacillota	Bacilli	Bacillales	Staphylococcaceae	Staphylococcus	Unclassified
Brevefilum fermentans	GCF_900184705.1	1986204	2181	0	Bacteria	Chloroflexi	Anaerolineae	Anaerolineales	Anaerolineaceae	Brevefilum	Unclassified
Micrococcus luteus NCTC 2665	GCF_000023205.1	465515	2181	0	Bacteria	Actinomycetota	Actinomycetes	Micrococcales	Micrococcaceae	Micrococcus	Micrococcus luteus
Micrococcus yunnanensis	GCF_015234915.1	566027	2181	0	Bacteria	Actinomycetota	Actinomycetes	Micrococcales	Micrococcaceae	Micrococcus	Unclassified
Streptococcus suis	GCF_015908885.1	1307	2181	0	Bacteria	Bacillota	Bacilli	Lactobacillales	Streptococcaceae	Streptococcus	Unclassified
Candidatus Paracaedibacter acanthamoebae	GCF_000742835.1	91604	2182	1	Bacteria	Pseudomonadota	Alphaproteobacteria	Holosporales	Candidatus Paracaedibacteraceae	Candidatus Paracaedibacter	Unclassified
[truncated: 22,475 more rows]

## Sheet: 3. NetFlax Predicted TAs
Taxa	GCF Number	TA Pair	Order	Proteome size	AT Accession	AT Domain	T Accession	T Domain	AT : T Combination	Superkingdom	Phylum	Class	Order	Family	Genus	Pruned
Abyssibacter profundi	GCF_003151135.1	WP_109719039.1(A)|WP_109719038.1(T)	AT	3332	WP_109719039.1	D106	WP_109719038.1	D53	D106 : D53	Bacteria	Pseudomonadota	Gammaproteobacteria	Salinisphaerales	Salinisphaeraceae	Abyssibacter	No
Abyssisolibacter fermentans	GCF_003151135.2	WP_066505945.1(A)|WP_066505937.1(T)	AT	#N/A	WP_066505945.1	D29	WP_066505937.1	D44	D29 : D44	Bacteria	Bacillota	Clostridia	Eubacteriales	Clostridiaceae	Abyssisolibacter	No
Acaryochloris marina MBIC11017	GCF_000018105.1	WP_148216111.1(A)|WP_012168083.1(T)	AT	6952	WP_148216111.1	M81	WP_012168083.1	D57	M81 : D57	Bacteria	Cyanobacteria	Unclassified	Synechococcales	Acaryochloridaceae	Acaryochloris	No
Acetatifactor muris	GCF_003151135.3	WP_103242445.1(A)|WP_103242429.1(T)	AT	#N/A	WP_103242445.1	D13	WP_103242429.1	D45	D13 : D45	Bacteria	Bacillota	Clostridia	Eubacteriales	Lachnospiraceae	Acetatifactor	No
Acetatifactor muris	GCF_900248245.1	WP_103242253.1(T)|WP_103242269.1(A)	TA	5470	WP_103242269.1	M143	WP_103242253.1	D45	M143 : D45	Bacteria	Bacillota	Clostridia	Eubacteriales	Lachnospiraceae	Acetatifactor	No
Acetilactobacillus jinshanensis	GCF_004359375.1	WP_133442430.1(A)|WP_174919270.1(T)	AT	1487	WP_133442430.1	M35	WP_174919270.1	D10	M35 : D10	Bacteria	Bacillota	Bacilli	Lactobacillales	Lactobacillaceae	Acetilactobacillus	No
Acetilactobacillus jinshanensis	GCF_003151135.4	WP_133441965.1(A)|WP_133441966.1(T)	AT	#N/A	WP_133441965.1	D94	WP_133441966.1	D36	D94 : D36	Bacteria	Bacillota	Bacilli	Lactobacillales	Lactobacillaceae	Acetilactobacillus	No
Acetivibrio ethanolgignens	GCF_902387445.1	WP_058353765.1(T)|WP_058353764.1(A)	TA	3535	WP_058353764.1	D95	WP_058353765.1	M171	D95 : M171	Bacteria	Bacillota	Clostridia	Eubacteriales	Oscillospiraceae	Acetivibrio	Yes
Acetoanaerobium sticklandii	GCF_003151135.5	WP_013360663.1(A)|WP_013360664.1(T)	AT	#N/A	WP_013360663.1	D29	WP_013360664.1	D51	D29 : D51	Bacteria	Bacillota	Clostridia	Eubacteriales	Peptostreptococcaceae	Acetoanaerobium	No
Acetobacter fabarum	GCF_003151135.6	WP_165926162.1(A)|WP_165926163.1(T)	AT	#N/A	WP_165926162.1	Panacea	WP_165926163.1	D7	Panacea : D7	Bacteria	Pseudomonadota	Alphaproteobacteria	Rhodospirillales	Acetobacteraceae	Acetobacter	No
Acetobacter fallax	GCF_003151135.7	WP_173576659.1(A)|WP_173576658.1(T)	AT	#N/A	WP_173576659.1	D25	WP_173576658.1	D49	D25 : D49	Bacteria	Pseudomonadota	Alphaproteobacteria	Rhodospirillales	Acetobacteraceae	Acetobacter	No
Acetobacter nitrogenifigens DSM 23921 LMG 23498	GCF_000429165.1	WP_026399033.1(A)|WP_051292498.1(T)	AT	3672	WP_026399033.1	M210	WP_051292498.1	D126	M210 : D126	Bacteria	Pseudomonadota	Alphaproteobacteria	Rhodospirillales	Acetobacteraceae	Acetobacter	No
Acetobacter senegalensis	GCF_003151135.8	WP_058987189.1(A)|WP_157765095.1(T)	AT	#N/A	WP_058987189.1	Panacea	WP_157765095.1	D5	Panacea : D5	Bacteria	Pseudomonadota	Alphaproteobacteria	Rhodospirillales	Acetobacteraceae	Acetobacter	No
Acetobacterium bakii	GCF_003151135.9	WP_050739954.1(A)|WP_083439475.1(T)	AT	#N/A	WP_050739954.1	D94	WP_083439475.1	D119	D94 : D119	Bacteria	Bacillota	Clostridia	Eubacteriales	Eubacteriaceae	Acetobacterium	No
Acetobacterium bakii	GCF_900562175.1	WP_050738938.1(A)|WP_050738782.1(T)	AT	3795	WP_050738938.1	D13	WP_050738782.1	D45	D13 : D45	Bacteria	Bacillota	Clostridia	Eubacteriales	Eubacteriaceae	Acetobacterium	No
Acetobacterium dehalogenans DSM 11527	GCF_000472665.1	WP_026393274.1(A)|WP_026393273.1(T)	AT	3615	WP_026393274.1	D29	WP_026393273.1	D44	D29 : D44	Bacteria	Bacillota	Clostridia	Eubacteriales	Eubacteriaceae	Acetobacterium	No
Acetobacterium malicum	GCF_014284495.1	WP_186894350.1(A)|WP_186894349.1(T)	AT	3729	WP_186894350.1	M181	WP_186894349.1	D127	M181 : D127	Bacteria	Bacillota	Clostridia	Eubacteriales	Eubacteriaceae	Acetobacterium	Yes
Acetobacterium wieringae	GCF_008107585.1	WP_148637510.1(A)|WP_148637509.1(T)	AT	3242	WP_148637510.1	D94	WP_148637509.1	D119	D94 : D119	Bacteria	Bacillota	Clostridia	Eubacteriales	Eubacteriaceae	Acetobacterium	No
Acetobacterium woodii DSM 1030	GCF_000247605.1	WP_014354561.1(A)|WP_014354562.1(T)	AT	3546	WP_014354561.1	D25	WP_014354562.1	D49	D25 : D49	Bacteria	Bacillota	Clostridia	Eubacteriales	Eubacteriaceae	Acetobacterium	No
Acetomicrobium flavidum	GCF_900129645.1	WP_074199984.1(A)|WP_074199985.1(T)	AT	1910	WP_074199984.1	D101	WP_074199985.1	D45	D101 : D45	Bacteria	Synergistetes	Synergistia	Synergistales	Synergistaceae	Acetomicrobium	No
Acetomicrobium mobile DSM 13181	GCF_000266925.1	WP_014807016.1(A)|WP_014807017.1(T)	AT	2003	WP_014807016.1	D94	WP_014807017.1	D119	D94 : D119	Bacteria	Synergistetes	Synergistia	Synergistales	Synergistaceae	Acetomicrobium	No
Acholeplasma laidlawii PG 8A	GCF_000018785.1	WP_012242533.1(A)|WP_012242534.1(T)	AT	1378	WP_012242533.1	M181	WP_012242534.1	D127	M181 : D127	Bacteria	Tenericutes	Mollicutes	Acholeplasmatales	Acholeplasmataceae	Acholeplasma	Yes
Acholeplasma multilocale ATCC 49900	GCF_000483165.1	WP_162479492.1(A)|WP_162479493.1(T)	AT	953	WP_162479492.1	D29	WP_162479493.1	M64	D29 : M64	Bacteria	Tenericutes	Mollicutes	Acholeplasmatales	Acholeplasmataceae	Acholeplasma	No
Acholeplasma oculi	GCF_900166985.1	WP_045749825.1(A)|WP_045749824.1(T)	AT	1441	WP_045749825.1	D29	WP_045749824.1	D44	D29 : D44	Bacteria	Tenericutes	Mollicutes	Acholeplasmatales	Acholeplasmataceae	Acholeplasma	No
Acidaminobacter hydrogenoformans DSM 2784	GCF_900103005.1	WP_092593580.1(A)|WP_092593582.1(T)	AT	3223	WP_092593580.1	D94	WP_092593582.1	D36	D94 : D36	Bacteria	Bacillota	Clostridia	Eubacteriales	Eubacteriales Family XII. Incertae Sedis	Acidaminobacter	No
Acidaminobacter hydrogenoformans DSM 2784	GCF_900103005.1	WP_092591597.1(T)|WP_170829424.1(A)	TA	3223	WP_170829424.1	D25	WP_092591597.1	D41	D25 : D41	Bacteria	Bacillota	Clostridia	Eubacteriales	Eubacteriales Family XII. Incertae Sedis	Acidaminobacter	Yes
Acidaminobacter hydrogenoformans DSM 2784	GCF_900103005.1	WP_092591990.1(A)|WP_092591988.1(T)	AT	3223	WP_092591990.1	D13	WP_092591988.1	D45	D13 : D45	Bacteria	Bacillota	Clostridia	Eubacteriales	Eubacteriales Family XII. Incertae Sedis	Acidaminobacter	No
Acidaminobacter hydrogenoformans DSM 2784	GCF_900103005.1	WP_170829426.1(A)|WP_092591608.1(T)	AT	3223	WP_170829426.1	D25	WP_092591608.1	D47	D25 : D47	Bacteria	Bacillota	Clostridia	Eubacteriales	Eubacteriales Family XII. Incertae Sedis	Acidaminobacter	No
Acidaminococcus fermentans DSM 20731	GCF_000025305.1	WP_012938117.1(A)|WP_041666096.1(T)	AT	2039	WP_012938117.1	D29	WP_041666096.1	D44	D29 : D44	Bacteria	Bacillota	Negativicutes	Acidaminococcales	Acidaminococcaceae	Acidaminococcus	No
Acidaminococcus fermentans DSM 20731	GCF_000025305.1	WP_012938129.1(A)|WP_012938130.1(T)	AT	2039	WP_012938129.1	D29	WP_012938130.1	D50	D29 : D50	Bacteria	Bacillota	Negativicutes	Acidaminococcales	Acidaminococcaceae	Acidaminococcus	No
Acidibacillus ferrooxidans	GCF_002027205.1	WP_067560703.1(A)|WP_067560701.1(T)	AT	2886	WP_067560703.1	M211	WP_067560701.1	D128	M211 : D128	Bacteria	Bacillota	Bacilli	Bacillales	Alicyclobacillaceae	Ferroacidibacillus	No
Acidibacillus sulfuroxidans	GCF_003144315.1	WP_181363163.1(A)|WP_109431630.1(T)	AT	2829	WP_181363163.1	D25	WP_109431630.1	D47	D25 : D47	Bacteria	Bacillota	Bacilli	Bacillales	Alicyclobacillaceae	Sulfoacidibacillus	No
Acidimicrobium ferrooxidans DSM 10331	GCF_000023265.1	WP_015799043.1(T)|WP_015799042.1(A)	TA	1979	WP_015799042.1	M45	WP_015799043.1	D6	M45 : D6	Bacteria	Actinomycetota	Acidimicrobiia	Acidimicrobiales	Acidimicrobiaceae	Acidimicrobium	No
Acidiphilium multivorum AIU301	GCF_000202835.1	WP_013635151.1(T)|WP_013635152.1(A)	TA	3704	WP_013635152.1	D25	WP_013635151.1	D41	D25 : D41	Bacteria	Pseudomonadota	Alphaproteobacteria	Rhodospirillales	Acetobacteraceae	Acidiphilium	Yes
Acidipropionibacterium virtanenii	GCF_003325455.1	WP_114043475.1(A)|WP_181833778.1(T)	AT	3028	WP_114043475.1	D31	WP_181833778.1	M57	D31 : M57	Bacteria	Actinomycetota	Actinomycetes	Propionibacteriales	Propionibacteriaceae	Acidipropionibacterium	No
Acidithiobacillus caldus	GCF_001650235.3	WP_004868369.1(A)|WP_038472225.1(T)	AT	2584	WP_004868369.1	D31	WP_038472225.1	D36	D31 : D36	Bacteria	Pseudomonadota	Acidithiobacillia	Acidithiobacillales	Acidithiobacillaceae	Acidithiobacillus	No
Acidithiobacillus ferridurans	GCF_003966655.1	WP_126604656.1(A)|WP_126604655.1(T)	AT	2684	WP_126604656.1	D31	WP_126604655.1	D36	D31 : D36	Bacteria	Pseudomonadota	Acidithiobacillia	Acidithiobacillales	Acidithiobacillaceae	Acidithiobacillus	No
Acidithiobacillus ferridurans	GCF_003966655.1	WP_126605546.1(A)|WP_197722454.1(T)	AT	2684	WP_126605546.1	D31	WP_197722454.1	D59	D31 : D59	Bacteria	Pseudomonadota	Acidithiobacillia	Acidithiobacillales	Acidithiobacillaceae	Acidithiobacillus	No
Acidithiobacillus ferrivorans	GCF_016250455.1	WP_035191769.1(A)|WP_035191770.1(T)	AT	2998	WP_035191769.1	D31	WP_035191770.1	D36	D31 : D36	Bacteria	Pseudomonadota	Acidithiobacillia	Acidithiobacillales	Acidithiobacillaceae	Acidithiobacillus	No
Acidithiobacillus thiooxidans ATCC 19377	GCF_009662475.1	WP_010641843.1(A)|WP_010641842.1(T)	AT	3278	WP_010641843.1	D31	WP_010641842.1	D36	D31 : D36	Bacteria	Pseudomonadota	Acidithiobacillia	Acidithiobacillales	Acidithiobacillaceae	Acidithiobacillus	No
Acidithrix ferrooxidans	GCF_000949295.1	WP_052606785.1(A)|WP_160291891.1(T)	AT	3313	WP_052606785.1	D29	WP_160291891.1	D44	D29 : D44	Bacteria	Actinomycetota	Acidimicrobiia	Acidimicrobiales	Acidimicrobiaceae	Acidithrix	No
Acidithrix ferrooxidans	GCF_000949295.1	WP_052606768.1(A)|WP_052606769.1(T)	AT	3313	WP_052606768.1	D26	WP_052606769.1	D6	D26 : D6	Bacteria	Actinomycetota	Acidimicrobiia	Acidimicrobiales	Acidimicrobiaceae	Acidithrix	No
Acidobacterium capsulatum ATCC 51196	GCF_000022565.1	WP_041839411.1(A)|WP_148215087.1(T)	AT	3295	WP_041839411.1	Panacea	WP_148215087.1	D3	Panacea : D3	Bacteria	Acidobacteria	Acidobacteriia	Acidobacteriales	Acidobacteriaceae	Acidobacterium	No
Acidovorax valerianellae	GCF_900102625.1	WP_092746162.1(A)|WP_092746163.1(T)	AT	4667	WP_092746162.1	Panacea	WP_092746163.1	D5	Panacea : D5	Bacteria	Pseudomonadota	Betaproteobacteria	Burkholderiales	Comamonadaceae	Acidovorax	No
Acinetobacter baumannii	GCF_001593425.2	WP_000658761.1(T)|WP_001095788.1(A)	TA	3659	WP_001095788.1	D25	WP_000658761.1	M62	D25 : M62	Bacteria	Pseudomonadota	Gammaproteobacteria	Moraxellales	Moraxellaceae	Acinetobacter	No
Acinetobacter chinensis	GCF_002165375.2	WP_160117063.1(A)|WP_087514317.1(T)	AT	3377	WP_160117063.1	Panacea	WP_087514317.1	D11	Panacea : D11	Bacteria	Pseudomonadota	Gammaproteobacteria	Moraxellales	Moraxellaceae	Acinetobacter	No
Acinetobacter chinensis	GCF_002165375.2	WP_087513979.1(A)|WP_087513980.1(T)	AT	3377	WP_087513979.1	D142	WP_087513980.1	D128	D142 : D128	Bacteria	Pseudomonadota	Gammaproteobacteria	Moraxellales	Moraxellaceae	Acinetobacter	No
Acinetobacter guerrae	GCF_009372255.1	WP_152878174.1(A)|WP_152878172.1(T)	AT	3112	WP_152878174.1	D29	WP_152878172.1	D3	D29 : D3	Bacteria	Pseudomonadota	Gammaproteobacteria	Moraxellales	Moraxellaceae	Acinetobacter	No
Acinetobacter guerrae	GCF_009372255.1	WP_152876609.1(A)|WP_152876608.1(T)	AT	3112	WP_152876609.1	M28	WP_152876608.1	D8	M28 : D8	Bacteria	Pseudomonadota	Gammaproteobacteria	Moraxellales	Moraxellaceae	Acinetobacter	No
Acinetobacter haemolyticus	GCF_009892245.1	WP_075316450.1(A)|WP_160126717.1(T)	AT	3127	WP_075316450.1	D29	WP_160126717.1	D44	D29 : D44	Bacteria	Pseudomonadota	Gammaproteobacteria	Moraxellales	Moraxellaceae	Acinetobacter	No
Acinetobacter idrijaensis	GCF_000761495.1	WP_044108673.1(A)|WP_044108671.1(T)	AT	3567	WP_044108673.1	D94	WP_044108671.1	D119	D94 : D119	Bacteria	Pseudomonadota	Gammaproteobacteria	Moraxellales	Moraxellaceae	Acinetobacter	No
Acinetobacter johnsonii	GCF_016027055.1	WP_004692338.1(T)|WP_004692340.1(A)	TA	3266	WP_004692340.1	D25	WP_004692338.1	D52	D25 : D52	Bacteria	Pseudomonadota	Gammaproteobacteria	Moraxellales	Moraxellaceae	Acinetobacter	No
Acinetobacter lanii	GCF_011578285.1	WP_166326953.1(A)|WP_166326951.1(T)	AT	2893	WP_166326953.1	Panacea	WP_166326951.1	D1	Panacea : D1	Bacteria	Pseudomonadota	Gammaproteobacteria	Moraxellales	Moraxellaceae	Acinetobacter	No
Acinetobacter larvae	GCF_001704115.1	WP_067554226.1(A)|WP_067554229.1(T)	AT	3102	WP_067554226.1	Panacea	WP_067554229.1	D4	Panacea : D4	Bacteria	Pseudomonadota	Gammaproteobacteria	Moraxellales	Moraxellaceae	Acinetobacter	No
Acinetobacter marinus	GCF_900096915.1	WP_092619006.1(A)|WP_092619003.1(T)	AT	2662	WP_092619006.1	M28	WP_092619003.1	D8	M28 : D8	Bacteria	Pseudomonadota	Gammaproteobacteria	Moraxellales	Moraxellaceae	Acinetobacter	No
Acinetobacter mesopotamicus	GCF_011058205.1	WP_138743223.1(T)|WP_138743224.1(A)	TA	3132	WP_138743224.1	D25	WP_138743223.1	D63	D25 : D63	Bacteria	Pseudomonadota	Gammaproteobacteria	Moraxellales	Moraxellaceae	Acinetobacter	No
Acinetobacter nosocomialis	GCF_015602685.1	WP_000951724.1(T)|WP_000067934.1(A)	TA	3634	WP_000067934.1	D25	WP_000951724.1	D56	D25 : D56	Bacteria	Pseudomonadota	Gammaproteobacteria	Moraxellales	Moraxellaceae	Acinetobacter	No
Acinetobacter piscicola	GCF_015218165.1	WP_180047730.1(A)|WP_180047728.1(T)	AT	3794	WP_180047730.1	D29	WP_180047728.1	M70	D29 : M70	Bacteria	Pseudomonadota	Gammaproteobacteria	Moraxellales	Moraxellaceae	Acinetobacter	No
Acinetobacter populi	GCF_002174125.1	WP_087619773.1(A)|WP_087619772.1(T)	AT	3290	WP_087619773.1	D142	WP_087619772.1	D128	D142 : D128	Bacteria	Pseudomonadota	Gammaproteobacteria	Moraxellales	Moraxellaceae	Acinetobacter	No
Acinetobacter pragensis	GCF_001605895.1	WP_067666271.1(A)|WP_067666274.1(T)	AT	3395	WP_067666271.1	D25	WP_067666274.1	D49	D25 : D49	Bacteria	Pseudomonadota	Gammaproteobacteria	Moraxellales	Moraxellaceae	Acinetobacter	No
Acinetobacter puyangensis	GCF_900096995.1	WP_097079278.1(A)|WP_097079279.1(T)	AT	3346	WP_097079278.1	D109	WP_097079279.1	M163	D109 : M163	Bacteria	Pseudomonadota	Gammaproteobacteria	Moraxellales	Moraxellaceae	Acinetobacter	No
Acinetobacter rudis CIP 110305	GCF_000413895.1	WP_016657773.1(T)|WP_040331424.1(A)	TA	3493	WP_040331424.1	D25	WP_016657773.1	D41	D25 : D41	Bacteria	Pseudomonadota	Gammaproteobacteria	Moraxellales	Moraxellaceae	Acinetobacter	Yes
Acinetobacter venetianus	GCF_014250455.1	WP_192413400.1(A)|WP_192413399.1(T)	AT	3550	WP_192413400.1	Panacea	WP_192413399.1	D4	Panacea : D4	Bacteria	Pseudomonadota	Gammaproteobacteria	Moraxellales	Moraxellaceae	Acinetobacter	No
Acinetobacter wanghuae	GCF_009557235.1	WP_153371409.1(A)|WP_153371410.1(T)	AT	2493	WP_153371409.1	Panacea	WP_153371410.1	D4	Panacea : D4	Bacteria	Pseudomonadota	Gammaproteobacteria	Moraxellales	Moraxellaceae	Acinetobacter	No
Acinetobacter wuhouensis	GCF_002165345.2	WP_087553346.1(A)|WP_087553347.1(T)	AT	4075	WP_087553346.1	D94	WP_087553347.1	D119	D94 : D119	Bacteria	Pseudomonadota	Gammaproteobacteria	Moraxellales	Moraxellaceae	Acinetobacter	No
Acinetobacter wuhouensis	GCF_002165345.2	WP_087552129.1(A)|WP_087552128.1(T)	AT	4075	WP_087552129.1	Panacea	WP_087552128.1	D4	Panacea : D4	Bacteria	Pseudomonadota	Gammaproteobacteria	Moraxellales	Moraxellaceae	Acinetobacter	No
Actibacterium mucosum KCTC 23349	GCF_000647975.1	WP_081805454.1(A)|WP_035258387.1(T)	AT	3673	WP_081805454.1	Panacea	WP_035258387.1	D7	Panacea : D7	Bacteria	Pseudomonadota	Alphaproteobacteria	Rhodobacterales	Roseobacteraceae	Actibacterium	No
Actinoalloteichus fjordicus	GCF_001941625.1	WP_075737869.1(A)|WP_075737867.1(T)	AT	5830	WP_075737869.1	D31	WP_075737867.1	D36	D31 : D36	Bacteria	Actinomycetota	Actinomycetes	Pseudonocardiales	Pseudonocardiaceae	Actinoalloteichus	No
Actinobacillus capsulatus DSM 19761	GCF_000374285.1	WP_018651383.1(A)|WP_018651384.1(T)	AT	2338	WP_018651383.1	D31	WP_018651384.1	D36	D31 : D36	Bacteria	Pseudomonadota	Gammaproteobacteria	Pasteurellales	Pasteurellaceae	Actinobacillus	No
Actinobacillus lignieresii	GCF_900635785.1	WP_005605062.1(A)|WP_009875288.1(T)	AT	2062	WP_005605062.1	D31	WP_009875288.1	D36	D31 : D36	Bacteria	Pseudomonadota	Gammaproteobacteria	Pasteurellales	Pasteurellaceae	Actinobacillus	No
Actinobacillus pleuropneumoniae	GCF_900638445.1	WP_005598318.1(A)|WP_005605064.1(T)	AT	2094	WP_005598318.1	D31	WP_005605064.1	D36	D31 : D36	Bacteria	Pseudomonadota	Gammaproteobacteria	Pasteurellales	Pasteurellaceae	Actinobacillus	No
Actinobacillus porcinus	GCF_901764995.1	WP_135709199.1(A)|WP_135709198.1(T)	AT	2066	WP_135709199.1	D94	WP_135709198.1	D119	D94 : D119	Bacteria	Pseudomonadota	Gammaproteobacteria	Pasteurellales	Pasteurellaceae	Actinobacillus	No
Actinobacillus porcinus	GCF_901764995.1	WP_135709773.1(A)|WP_135709772.1(T)	AT	2066	WP_135709773.1	D94	WP_135709772.1	D119	D94 : D119	Bacteria	Pseudomonadota	Gammaproteobacteria	Pasteurellales	Pasteurellaceae	Actinobacillus	No
Actinobacillus porcinus	GCF_901764995.1	WP_135709554.1(A)|WP_135709553.1(T)	AT	2066	WP_135709554.1	D29	WP_135709553.1	D44	D29 : D44	Bacteria	Pseudomonadota	Gammaproteobacteria	Pasteurellales	Pasteurellaceae	Actinobacillus	No
Actinobacillus seminis	GCF_900460625.1	WP_094945663.1(A)|WP_094945332.1(T)	AT	2129	WP_094945663.1	D13	WP_094945332.1	D45	D13 : D45	Bacteria	Pseudomonadota	Gammaproteobacteria	Pasteurellales	Pasteurellaceae	Actinobacillus	No
Actinocorallia herbida	GCF_003751225.1	WP_123667508.1(A)|WP_148086129.1(T)	AT	8732	WP_123667508.1	Panacea	WP_148086129.1	D3	Panacea : D3	Bacteria	Actinomycetota	Actinomycetes	Streptosporangiales	Thermomonosporaceae	Actinocorallia	No
Actinokineospora cianjurensis	GCF_003663795.1	WP_121389085.1(A)|WP_121389086.1(T)	AT	6447	WP_121389085.1	D31	WP_121389086.1	D36	D31 : D36	Bacteria	Actinomycetota	Actinomycetes	Pseudonocardiales	Pseudonocardiaceae	Actinokineospora	No
Actinokineospora inagensis DSM 44258	GCF_000482865.1	WP_084467932.1(T)|WP_035305064.1(A)	TA	6125	WP_035305064.1	D95	WP_084467932.1	D127	D95 : D127	Bacteria	Actinomycetota	Actinomycetes	Pseudonocardiales	Pseudonocardiaceae	Actinokineospora	Yes
Actinokineospora mzabensis	GCF_003182415.1	WP_035286241.1(A)|WP_110080728.1(T)	AT	6412	WP_035286241.1	D31	WP_110080728.1	D36	D31 : D36	Bacteria	Actinomycetota	Actinomycetes	Pseudonocardiales	Pseudonocardiaceae	Actinokineospora	No
Actinokineospora spheciospongiae	GCF_000564855.1	WP_035286241.1(A)|WP_035286225.1(T)	AT	6458	WP_035286241.1	D31	WP_035286225.1	D36	D31 : D36	Bacteria	Actinomycetota	Actinomycetes	Pseudonocardiales	Pseudonocardiaceae	Actinokineospora	No
Actinokineospora terrae	GCF_900111175.1	WP_092787063.1(A)|WP_092787065.1(T)	AT	6501	WP_092787063.1	D31	WP_092787065.1	D36	D31 : D36	Bacteria	Actinomycetota	Actinomycetes	Pseudonocardiales	Pseudonocardiaceae	Actinokineospora	No
Actinomadura alba	GCF_014323705.1	WP_187241695.1(A)|WP_187241694.1(T)	AT	7516	WP_187241695.1	D101	WP_187241694.1	M166	D101 : M166	Bacteria	Actinomycetota	Actinomycetes	Streptosporangiales	Thermomonosporaceae	Actinomadura	No
Actinomadura craniellae	GCF_003289645.1	WP_111867094.1(A)|WP_111867091.1(T)	AT	6808	WP_111867094.1	M141	WP_111867091.1	D59	M141 : D59	Bacteria	Actinomycetota	Actinomycetes	Streptosporangiales	Thermomonosporaceae	Actinomadura	No
Actinomadura macra NBRC 14102	GCF_001552215.1	WP_067458831.1(A)|WP_067458828.1(T)	AT	7873	WP_067458831.1	D25	WP_067458828.1	D47	D25 : D47	Bacteria	Actinomycetota	Actinomycetes	Streptosporangiales	Thermomonosporaceae	Actinomadura	No
Actinomadura parvosata subsp kistnae	GCF_900323885.1	WP_186404685.1(A)|WP_186404686.1(T)	AT	11761	WP_186404685.1	D29	WP_186404686.1	D44	D29 : D44	Bacteria	Actinomycetota	Actinomycetes	Streptosporangiales	Thermomonosporaceae	Actinomadura	No
Actinomadura pelletieri DSM 43383	GCF_003634705.1	WP_121434105.1(A)|WP_121434104.1(T)	AT	6573	WP_121434105.1	D26	WP_121434104.1	D6	D26 : D6	Bacteria	Actinomycetota	Actinomycetes	Streptosporangiales	Thermomonosporaceae	Actinomadura	No
Actinomarinicola tropica	GCF_009650215.1	WP_153758198.1(T)|WP_153758197.1(A)	TA	3579	WP_153758197.1	D95	WP_153758198.1	D127	D95 : D127	Bacteria	Actinomycetota	Acidimicrobiia	Acidimicrobiales	Iamiaceae	Actinomarinicola	Yes
Actinomyces bouchesdurhonensis	GCF_900128465.1	WP_003791869.1(A)|WP_073983653.1(T)	AT	1663	WP_003791869.1	D31	WP_073983653.1	D36	D31 : D36	Bacteria	Actinomycetota	Actinomycetes	Actinomycetales	Actinomycetaceae	Actinomyces	No
Actinomyces dentalis DSM 19115	GCF_000429225.1	WP_156916486.1(A)|WP_026408932.1(T)	AT	2697	WP_156916486.1	D94	WP_026408932.1	D119	D94 : D119	Bacteria	Actinomycetota	Actinomycetes	Actinomycetales	Actinomycetaceae	Actinomyces	No
Actinomyces glycerinitolerans	GCF_900098745.1	WP_073331494.1(A)|WP_083565848.1(T)	AT	2960	WP_073331494.1	D101	WP_083565848.1	D45	D101 : D45	Bacteria	Actinomycetota	Actinomycetes	Actinomycetales	Actinomycetaceae	Actinomyces	No
Actinomyces graevenitzii	GCF_002871975.1	WP_005985322.1(A)|WP_005985319.1(T)	AT	1700	WP_005985322.1	D31	WP_005985319.1	D36	D31 : D36	Bacteria	Actinomycetota	Actinomycetes	Actinomycetales	Actinomycetaceae	Actinomyces	No
Actinomyces johnsonii	GCF_006546835.1	WP_021607258.1(A)|WP_141424153.1(T)	AT	2704	WP_021607258.1	M33	WP_141424153.1	D9	M33 : D9	Bacteria	Actinomycetota	Actinomycetes	Actinomycetales	Actinomycetaceae	Actinomyces	No
Actinomyces marseillensis	GCF_900155605.1	WP_072456901.1(A)|WP_072456903.1(T)	AT	1606	WP_072456901.1	D31	WP_072456903.1	D36	D31 : D36	Bacteria	Actinomycetota	Actinomycetes	Actinomycetales	Actinomycetaceae	Actinomyces	No
Actinomyces oricola	GCF_004104015.1	WP_128774201.1(A)|WP_128774202.1(T)	AT	2336	WP_128774201.1	D31	WP_128774202.1	D36	D31 : D36	Bacteria	Actinomycetota	Actinomycetes	Actinomycetales	Actinomycetaceae	Actinomyces	No
Actinomyces pacaensis	GCF_900120245.1	WP_072456901.1(A)|WP_072456903.1(T)	AT	1583	WP_072456901.1	D31	WP_072456903.1	D36	D31 : D36	Bacteria	Actinomycetota	Actinomycetes	Actinomycetales	Actinomycetaceae	Actinomyces	No
Actinomyces qiguomingii	GCF_004102025.1	WP_103063737.1(A)|WP_103063736.1(T)	AT	3118	WP_103063737.1	D101	WP_103063736.1	D45	D101 : D45	Bacteria	Actinomycetota	Actinomycetes	Actinomycetales	Actinomycetaceae	Actinomyces	No
Actinomyces radicidentis	GCF_001553565.1	WP_067941322.1(A)|WP_067941320.1(T)	AT	2416	WP_067941322.1	D31	WP_067941320.1	D36	D31 : D36	Bacteria	Actinomycetota	Actinomycetes	Actinomycetales	Actinomycetaceae	Actinomyces	No
Actinomyces ruminicola	GCF_900103565.1	WP_143008909.1(T)|WP_092610346.1(A)	TA	2670	WP_092610346.1	D25	WP_143008909.1	D52	D25 : D52	Bacteria	Actinomycetota	Actinomycetes	Actinomycetales	Actinomycetaceae	Actinomyces	No
Actinomyces timonensis DSM 23838	GCF_000295095.1	WP_017179193.1(A)|WP_017179194.1(T)	AT	2405	WP_017179193.1	D31	WP_017179194.1	D36	D31 : D36	Bacteria	Actinomycetota	Actinomycetes	Actinomycetales	Actinomycetaceae	Actinomyces	No
Actinomyces timonensis DSM 23838	GCF_000295095.1	WP_051000508.1(T)|WP_051000507.1(A)	TA	2405	WP_051000507.1	D25	WP_051000508.1	D41	D25 : D41	Bacteria	Actinomycetota	Actinomycetes	Actinomycetales	Actinomycetaceae	Actinomyces	Yes
Actinomyces urinae	GCF_900119695.1	WP_072340825.1(A)|WP_072340822.1(T)	AT	1666	WP_072340825.1	D25	WP_072340822.1	D49	D25 : D49	Bacteria	Actinomycetota	Actinomycetes	Actinomycetales	Actinomycetaceae	Actinomyces	No
Actinomyces urogenitalis	GCF_015553165.1	WP_006549251.1(A)|WP_101638280.1(T)	AT	2149	WP_006549251.1	D94	WP_101638280.1	D36	D94 : D36	Bacteria	Actinomycetota	Actinomycetes	Actinomycetales	Actinomycetaceae	Actinomyces	No
Actinomyces urogenitalis	GCF_015553165.1	WP_006548851.1(A)|WP_034236208.1(T)	AT	2149	WP_006548851.1	M33	WP_034236208.1	D9	M33 : D9	Bacteria	Actinomycetota	Actinomycetes	Actinomycetales	Actinomycetaceae	Actinomyces	No
Actinomyces weissii	GCF_016598775.1	WP_200275945.1(A)|WP_200275943.1(T)	AT	1943	WP_200275945.1	D31	WP_200275943.1	D36	D31 : D36	Bacteria	Actinomycetota	Actinomycetes	Actinomycetales	Actinomycetaceae	Actinomyces	No
Actinomyces weissii	GCF_016598775.1	WP_200275240.1(A)|WP_200275239.1(T)	AT	1943	WP_200275240.1	D25	WP_200275239.1	D47	D25 : D47	Bacteria	Actinomycetota	Actinomycetes	Actinomycetales	Actinomycetaceae	Actinomyces	No
Actinomyces weissii	GCF_016598775.1	WP_200276360.1(A)|WP_200276358.1(T)	AT	1943	WP_200276360.1	Panacea	WP_200276358.1	D6	Panacea : D6	Bacteria	Actinomycetota	Actinomycetes	Actinomycetales	Actinomycetaceae	Actinomyces	No
Actinomycetospora cinnamomea	GCF_003096675.1	WP_116708278.1(T)|WP_116708277.1(A)	TA	5540	WP_116708277.1	D95	WP_116708278.1	D127	D95 : D127	Bacteria	Actinomycetota	Actinomycetes	Pseudonocardiales	Pseudonocardiaceae	Actinomycetospora	Yes
Actinophytocola oryzae	GCF_004364325.1	WP_166664262.1(A)|WP_133905547.1(T)	AT	9208	WP_166664262.1	D29	WP_133905547.1	D44	D29 : D44	Bacteria	Actinomycetota	Actinomycetes	Pseudonocardiales	Pseudonocardiaceae	Actinophytocola	No
Actinophytocola oryzae	GCF_004364325.1	WP_133904995.1(A)|WP_133905064.1(T)	AT	9208	WP_133904995.1	D29	WP_133905064.1	D44	D29 : D44	Bacteria	Actinomycetota	Actinomycetes	Pseudonocardiales	Pseudonocardiaceae	Actinophytocola	No
Actinophytocola xanthii	GCF_001921205.1	WP_075125644.1(T)|WP_143229456.1(A)	TA	7402	WP_143229456.1	D25	WP_075125644.1	M51	D25 : M51	Bacteria	Actinomycetota	Actinomycetes	Pseudonocardiales	Pseudonocardiaceae	Actinophytocola	No
Actinoplanes lobatus	GCF_014647815.1	WP_188127543.1(A)|WP_188126515.1(T)	AT	9098	WP_188127543.1	D31	WP_188126515.1	D36	D31 : D36	Bacteria	Actinomycetota	Actinomycetes	Micromonosporales	Micromonosporaceae	Actinoplanes	No
Actinoplanes philippinensis	GCF_900113015.1	WP_093611115.1(A)|WP_093611113.1(T)	AT	9170	WP_093611115.1	D31	WP_093611113.1	D36	D31 : D36	Bacteria	Actinomycetota	Actinomycetes	Micromonosporales	Micromonosporaceae	Actinoplanes	No
Actinotignum sanguinis	GCF_003957255.1	WP_126135623.1(A)|WP_126135622.1(T)	AT	1654	WP_126135623.1	D31	WP_126135622.1	D36	D31 : D36	Bacteria	Actinomycetota	Actinomycetes	Actinomycetales	Actinomycetaceae	Actinotignum	No
Actinotignum sanguinis	GCF_003957255.1	WP_164545915.1(A)|WP_126135247.1(T)	AT	1654	WP_164545915.1	Panacea	WP_126135247.1	M6	Panacea : M6	Bacteria	Actinomycetota	Actinomycetes	Actinomycetales	Actinomycetaceae	Actinotignum	No
Actinotignum schaalii	GCF_000724605.1	WP_148304113.1(A)|WP_148304114.1(T)	AT	1697	WP_148304113.1	M23	WP_148304114.1	D9	M23 : D9	Bacteria	Actinomycetota	Actinomycetes	Actinomycetales	Actinomycetaceae	Actinotignum	No
Actinotignum timonense	GCF_002860725.1	WP_143231797.1(A)|WP_143231796.1(T)	AT	1780	WP_143231797.1	M23	WP_143231796.1	D9	M23 : D9	Bacteria	Actinomycetota	Actinomycetes	Actinomycetales	Actinomycetaceae	Actinotignum	No
Adhaeribacter radiodurans	GCF_014075995.1	WP_182413701.1(A)|WP_182413702.1(T)	AT	5198	WP_182413701.1	Panacea	WP_182413702.1	D5	Panacea : D5	Bacteria	Bacteroidota	Cytophagia	Cytophagales	Hymenobacteraceae	Adhaeribacter	No
Adlercreutzia caecimuris	GCF_009917565.1	WP_016310015.1(A)|WP_150839244.1(T)	AT	2333	WP_016310015.1	D29	WP_150839244.1	D50	D29 : D50	Bacteria	Actinomycetota	Coriobacteriia	Eggerthellales	Eggerthellaceae	Adlercreutzia	No
Adlercreutzia equolifaciens DSM 19450	GCF_000478885.1	WP_022740633.1(A)|WP_022740632.1(T)	AT	2260	WP_022740633.1	D157	WP_022740632.1	D128	D157 : D128	Bacteria	Actinomycetota	Coriobacteriia	Eggerthellales	Eggerthellaceae	Adlercreutzia	No
Adlercreutzia muris	GCF_009927985.1	WP_160324693.1(T)|WP_160324694.1(A)	TA	2189	WP_160324694.1	Panacea	WP_160324693.1	D2	Panacea : D2	Bacteria	Actinomycetota	Coriobacteriia	Eggerthellales	Eggerthellaceae	Adlercreutzia	No
Advenella faeciporci	GCF_014652395.1	WP_189386082.1(A)|WP_189386081.1(T)	AT	2848	WP_189386082.1	D29	WP_189386081.1	D3	D29 : D3	Bacteria	Pseudomonadota	Betaproteobacteria	Burkholderiales	Alcaligenaceae	Advenella	No
Advenella mimigardefordensis DPN7	GCF_000521505.1	WP_025374171.1(T)|WP_025374172.1(A)	TA	4258	WP_025374172.1	D25	WP_025374171.1	D52	D25 : D52	Bacteria	Pseudomonadota	Betaproteobacteria	Burkholderiales	Alcaligenaceae	Advenella	No
Aeoliella mucimassa	GCF_007748035.1	WP_145250681.1(A)|WP_145250684.1(T)	AT	4916	WP_145250681.1	D101	WP_145250684.1	D45	D101 : D45	Bacteria	Planctomycetota	Planctomycetia	Pirellulales	Lacipirellulaceae	Aeoliella	No
Aequorivita antarctica	GCF_007997155.1	WP_111844384.1(T)|WP_111844383.1(A)	TA	3481	WP_111844383.1	Panacea	WP_111844384.1	D2	Panacea : D2	Bacteria	Bacteroidota	Flavobacteriia	Flavobacteriales	Flavobacteriaceae	Aequorivita	No
Aerococcus sanguinicola	GCF_905125215.1	WP_067975011.1(A)|WP_067975013.1(T)	AT	1838	WP_067975011.1	D94	WP_067975013.1	D119	D94 : D119	Bacteria	Bacillota	Bacilli	Lactobacillales	Aerococcaceae	Aerococcus	No
Aerococcus sanguinicola	GCF_905125215.1	WP_067972694.1(A)|WP_067976528.1(T)	AT	1838	WP_067972694.1	D13	WP_067976528.1	D45	D13 : D45	Bacteria	Bacillota	Bacilli	Lactobacillales	Aerococcaceae	Aerococcus	No
Aerococcus urinae ACS 120 V Col10a	GCF_000193205.1	WP_013669032.1(A)|WP_013669765.1(T)	AT	1772	WP_013669032.1	D94	WP_013669765.1	D119	D94 : D119	Bacteria	Bacillota	Bacilli	Lactobacillales	Aerococcaceae	Aerococcus	No
Aerococcus urinae ACS 120 V Col10a	GCF_000193205.1	WP_013669990.1(A)|WP_049776735.1(T)	AT	1772	WP_013669990.1	M115	WP_049776735.1	D41	M115 : D41	Bacteria	Bacillota	Bacilli	Lactobacillales	Aerococcaceae	Aerococcus	Yes
Aerococcus urinaehominis	GCF_001543245.1	WP_067980606.1(A)|WP_067980608.1(T)	AT	1624	WP_067980606.1	D29	WP_067980608.1	D50	D29 : D50	Bacteria	Bacillota	Bacilli	Lactobacillales	Aerococcaceae	Aerococcus	No
Aerococcus viridans	GCF_001543285.1	WP_050774130.1(A)|WP_003143327.1(T)	AT	1865	WP_050774130.1	D94	WP_003143327.1	D119	D94 : D119	Bacteria	Bacillota	Bacilli	Lactobacillales	Aerococcaceae	Aerococcus	No
Aeromicrobium fastidiosum	GCF_004134885.2	WP_129183832.1(T)|WP_129183830.1(A)	TA	3821	WP_129183830.1	D95	WP_129183832.1	D127	D95 : D127	Bacteria	Actinomycetota	Actinomycetes	Propionibacteriales	Nocardioidaceae	Aeromicrobium	Yes
Aeromicrobium ginsengisoli	GCF_004134905.2	WP_149690582.1(A)|WP_149690581.1(T)	AT	3941	WP_149690582.1	D31	WP_149690581.1	D36	D31 : D36	Bacteria	Actinomycetota	Actinomycetes	Propionibacteriales	Nocardioidaceae	Aeromicrobium	No
Aeromicrobium ginsengisoli	GCF_004134905.2	WP_188110453.1(A)|WP_149687794.1(T)	AT	3941	WP_188110453.1	D25	WP_149687794.1	D47	D25 : D47	Bacteria	Actinomycetota	Actinomycetes	Propionibacteriales	Nocardioidaceae	Aeromicrobium	No
Aeromonas sobria	GCF_008086875.1	WP_148610464.1(T)|WP_148610463.1(A)	TA	4439	WP_148610463.1	Panacea	WP_148610464.1	D9	Panacea : D9	Bacteria	Pseudomonadota	Gammaproteobacteria	Aeromonadales	Aeromonadaceae	Aeromonas	No
Aeropyrum camini SY1 JCM 12091	GCF_000591035.1	WP_022541112.1(A)|WP_022541111.1(T)	AT	1620	WP_022541112.1	M208	WP_022541111.1	D126	M208 : D126	Archaea	Crenarchaeota	Thermoprotei	Desulfurococcales	Desulfurococcaceae	Aeropyrum	No
Aeropyrum pernix K1	GCF_000011125.1	WP_010865634.1(A)|WP_010865633.1(T)	AT	1699	WP_010865634.1	M230	WP_010865633.1	D169	M230 : D169	Archaea	Crenarchaeota	Thermoprotei	Desulfurococcales	Desulfurococcaceae	Aeropyrum	No
Aestuariivirga litoralis	GCF_015714715.1	WP_196502355.1(A)|WP_196502354.1(T)	AT	3310	WP_196502355.1	D142	WP_196502354.1	D128	D142 : D128	Bacteria	Pseudomonadota	Alphaproteobacteria	Hyphomicrobiales	Aestuariivirgaceae	Aestuariivirga	No
Afifella marina	GCF_016584005.1	WP_170130488.1(A)|WP_139163705.1(T)	AT	3614	WP_170130488.1	Panacea	WP_139163705.1	D7	Panacea : D7	Bacteria	Pseudomonadota	Alphaproteobacteria	Hyphomicrobiales	Afifellaceae	Afifella	No
Afipia birgiae 34632	GCF_000308295.2	WP_019199001.1(T)|WP_019199000.1(A)	TA	4813	WP_019199000.1	D25	WP_019199001.1	D41	D25 : D41	Bacteria	Pseudomonadota	Alphaproteobacteria	Hyphomicrobiales	Nitrobacteraceae	Afipia	Yes
Afipia felis	GCF_900445145.1	WP_002718172.1(T)|WP_002718173.1(A)	TA	3961	WP_002718173.1	D25	WP_002718172.1	D41	D25 : D41	Bacteria	Pseudomonadota	Alphaproteobacteria	Hyphomicrobiales	Nitrobacteraceae	Afipia	Yes
Agathobacter ruminis	GCF_002735305.1	WP_099385597.1(T)|WP_099385598.1(A)	TA	2568	WP_099385598.1	D25	WP_099385597.1	D41	D25 : D41	Bacteria	Bacillota	Clostridia	Eubacteriales	Lachnospiraceae	Agathobacter	Yes
Agathobaculum butyriciproducens	GCF_015552745.1	WP_008396548.1(T)|WP_008396551.1(A)	TA	3261	WP_008396551.1	D25	WP_008396548.1	M67	D25 : M67	Bacteria	Bacillota	Clostridia	Eubacteriales	Oscillospiraceae	Agathobaculum	No
Agathobaculum desmolans ATCC 43058	GCF_000701665.1	WP_034971380.1(A)|WP_031472260.1(T)	AT	2601	WP_034971380.1	D94	WP_031472260.1	D119	D94 : D119	Bacteria	Bacillota	Clostridia	Eubacteriales	Oscillospiraceae	Agathobaculum	No
Agitococcus lubricus	GCF_003051055.1	WP_107864200.1(A)|WP_107864201.1(T)	AT	3232	WP_107864200.1	D157	WP_107864201.1	D128	D157 : D128	Bacteria	Pseudomonadota	Gammaproteobacteria	Moraxellales	Moraxellaceae	Agitococcus	No
Agitococcus lubricus	GCF_003051055.1	WP_107864538.1(A)|WP_107864537.1(T)	AT	3232	WP_107864538.1	D31	WP_107864537.1	D36	D31 : D36	Bacteria	Pseudomonadota	Gammaproteobacteria	Moraxellales	Moraxellaceae	Agitococcus	No
Agreia pratensis	GCF_015351175.1	WP_194638342.1(A)|WP_194638343.1(T)	AT	3532	WP_194638342.1	D25	WP_194638343.1	D47	D25 : D47	Bacteria	Actinomycetota	Actinomycetes	Micrococcales	Microbacteriaceae	Agreia	No
Agrobacterium rosae	GCF_009498795.1	WP_149895988.1(A)|WP_149895987.1(T)	AT	4772	WP_149895988.1	D29	WP_149895987.1	D44	D29 : D44	Bacteria	Pseudomonadota	Alphaproteobacteria	Hyphomicrobiales	Rhizobiaceae	Agrobacterium	No
Agrobacterium vitis	GCF_013426715.1	WP_071205474.1(T)|WP_071205475.1(A)	TA	5411	WP_071205475.1	D25	WP_071205474.1	D41	D25 : D41	Bacteria	Pseudomonadota	Alphaproteobacteria	Hyphomicrobiales	Rhizobiaceae	Agrobacterium	Yes
Ahrensia marina	GCF_001293565.1	WP_054000486.1(A)|WP_082376859.1(T)	AT	3333	WP_054000486.1	D31	WP_082376859.1	D6	D31 : D6	Bacteria	Pseudomonadota	Alphaproteobacteria	Hyphomicrobiales	Ahrensiaceae	Ahrensia	No
Alcanivorax gelatiniphagus	GCF_005938655.1	WP_138772642.1(T)|WP_138772641.1(A)	TA	3783	WP_138772641.1	D25	WP_138772642.1	M62	D25 : M62	Bacteria	Pseudomonadota	Gammaproteobacteria	Oceanospirillales	Alcanivoracaceae	Alloalcanivorax	No
Alcanivorax venustensis ISO4	GCF_015356855.1	WP_067606708.1(A)|WP_142948458.1(T)	AT	3285	WP_067606708.1	D13	WP_142948458.1	D45	D13 : D45	Bacteria	Pseudomonadota	Gammaproteobacteria	Oceanospirillales	Alcanivoracaceae	Alloalcanivorax	No
Alcanivorax xenomutans	GCF_002072815.1	WP_026949784.1(A)|WP_026949783.1(T)	AT	4256	WP_026949784.1	D31	WP_026949783.1	D36	D31 : D36	Bacteria	Pseudomonadota	Gammaproteobacteria	Oceanospirillales	Alcanivoracaceae	Alloalcanivorax	No
Algibacillus agarilyticus	GCF_003286125.1	WP_111979414.1(A)|WP_111979392.1(T)	AT	4063	WP_111979414.1	D29	WP_111979392.1	D44	D29 : D44	Bacteria	Pseudomonadota	Gammaproteobacteria	Alteromonadales	Alteromonadaceae	Algibacillus	No
Algibacillus agarilyticus	GCF_003286125.1	WP_111978515.1(A)|WP_111978514.1(T)	AT	4063	WP_111978515.1	D25	WP_111978514.1	D5	D25 : D5	Bacteria	Pseudomonadota	Gammaproteobacteria	Alteromonadales	Alteromonadaceae	Algibacillus	No
Algibacter wandonensis	GCF_009830375.1	WP_133965460.1(A)|WP_133965462.1(T)	AT	3801	WP_133965460.1	Panacea	WP_133965462.1	D3	Panacea : D3	Bacteria	Bacteroidota	Flavobacteriia	Flavobacteriales	Flavobacteriaceae	Algibacter	No
Algiphilus aromaticivorans DG1253	GCF_000733765.1	WP_084191692.1(A)|WP_043765609.1(T)	AT	3516	WP_084191692.1	D94	WP_043765609.1	D119	D94 : D119	Bacteria	Pseudomonadota	Gammaproteobacteria	Nevskiales	Algiphilaceae	Algiphilus	No
Algoriphagus alkaliphilus	GCF_900103735.1	WP_092729887.1(A)|WP_092729886.1(T)	AT	4129	WP_092729887.1	D25	WP_092729886.1	D47	D25 : D47	Bacteria	Bacteroidota	Cytophagia	Cytophagales	Cyclobacteriaceae	Algoriphagus	No
Algoriphagus aquimarinus	GCF_900112005.1	WP_092896179.1(A)|WP_092896181.1(T)	AT	4225	WP_092896179.1	D150	WP_092896181.1	D128	D150 : D128	Bacteria	Bacteroidota	Cytophagia	Cytophagales	Cyclobacteriaceae	Algoriphagus	No
Algoriphagus faecimaris	GCF_900101705.1	WP_169712759.1(A)|WP_169712758.1(T)	AT	4021	WP_169712759.1	D146	WP_169712758.1	D128	D146 : D128	Bacteria	Bacteroidota	Cytophagia	Cytophagales	Cyclobacteriaceae	Algoriphagus	No
Algoriphagus mannitolivorans DSM 15301	GCF_000429425.1	WP_026951782.1(A)|WP_026951783.1(T)	AT	3560	WP_026951782.1	M136	WP_026951783.1	D45	M136 : D45	Bacteria	Bacteroidota	Cytophagia	Cytophagales	Cyclobacteriaceae	Algoriphagus	No
Alicycliphilus denitrificans K601	GCF_000204645.1	WP_013520824.1(A)|WP_013520823.1(T)	AT	4643	WP_013520824.1	M92	WP_013520823.1	D59	M92 : D59	Bacteria	Pseudomonadota	Betaproteobacteria	Burkholderiales	Comamonadaceae	Alicycliphilus	No
Alicyclobacillus acidocaldarius subsp acidocaldarius Tc 4 1	GCF_000219875.1	WP_041695386.1(A)|WP_148260274.1(T)	AT	2815	WP_041695386.1	M39	WP_148260274.1	D6	M39 : D6	Bacteria	Bacillota	Bacilli	Bacillales	Alicyclobacillaceae	Alicyclobacillus	No
Alicyclobacillus cellulosilyticus	GCF_014647315.1	WP_188883059.1(A)|WP_188883057.1(T)	AT	2522	WP_188883059.1	D13	WP_188883057.1	D45	D13 : D45	Bacteria	Bacillota	Bacilli	Bacillales	Alicyclobacillaceae	Alicyclobacillus	No
Alicyclobacillus cellulosilyticus	GCF_014647315.1	WP_188882388.1(A)|WP_188882387.1(T)	AT	2522	WP_188882388.1	D29	WP_188882387.1	M73	D29 : M73	Bacteria	Bacillota	Bacilli	Bacillales	Alicyclobacillaceae	Alicyclobacillus	No
Alicyclobacillus ferrooxydans	GCF_001399675.1	WP_054970382.1(A)|WP_054970381.1(T)	AT	4572	WP_054970382.1	D13	WP_054970381.1	D6	D13 : D6	Bacteria	Bacillota	Bacilli	Bacillales	Alicyclobacillaceae	Alicyclobacillus	No
Alicyclobacillus vulcanalis	GCF_900156755.1	WP_076346979.1(A)|WP_084182541.1(T)	AT	2802	WP_076346979.1	M181	WP_084182541.1	D127	M181 : D127	Bacteria	Bacillota	Bacilli	Bacillales	Alicyclobacillaceae	Alicyclobacillus	Yes
Alienimonas californiensis	GCF_007743815.1	WP_165700507.1(T)|WP_145357150.1(A)	TA	4234	WP_145357150.1	M90	WP_165700507.1	D59	M90 : D59	Bacteria	Planctomycetota	Planctomycetia	Planctomycetales	Planctomycetaceae	Alienimonas	No
Alienimonas chondri	GCF_013036045.1	WP_171184613.1(A)|WP_171184647.1(T)	AT	4146	WP_171184613.1	D26	WP_171184647.1	D6	D26 : D6	Bacteria	Planctomycetota	Planctomycetia	Planctomycetales	Planctomycetaceae	Alienimonas	No
Aliifodinibius halophilus	GCF_011059105.1	WP_165271418.1(A)|WP_165271417.1(T)	AT	3579	WP_165271418.1	D153	WP_165271417.1	D128	D153 : D128	Bacteria	Balneolota	Balneolia	Balneolales	Balneolaceae	Aliifodinibius	No
Aliifodinibius halophilus	GCF_011059105.1	WP_165266406.1(A)|WP_165266408.1(T)	AT	3579	WP_165266406.1	D25	WP_165266408.1	D49	D25 : D49	Bacteria	Balneolota	Balneolia	Balneolales	Balneolaceae	Aliifodinibius	No
Aliifodinibius roseus	GCF_900129315.1	WP_073068562.1(T)|WP_073068560.1(A)	TA	4078	WP_073068560.1	Panacea	WP_073068562.1	D2	Panacea : D2	Bacteria	Balneolota	Balneolia	Balneolales	Balneolaceae	Aliifodinibius	No
Aliifodinibius roseus	GCF_900129315.1	WP_073064846.1(A)|WP_073064843.1(T)	AT	4078	WP_073064846.1	D13	WP_073064843.1	D45	D13 : D45	Bacteria	Balneolota	Balneolia	Balneolales	Balneolaceae	Aliifodinibius	No
Aliifodinibius sediminis	GCF_900182555.1	WP_142716086.1(A)|WP_142716087.1(T)	AT	3701	WP_142716086.1	D109	WP_142716087.1	D126	D109 : D126	Bacteria	Balneolota	Balneolia	Balneolales	Balneolaceae	Aliifodinibius	No
Alishewanella jeotgali KCTC 22429	GCF_000245735.1	WP_008606656.1(A)|WP_008950315.1(T)	AT	3403	WP_008606656.1	D106	WP_008950315.1	D53	D106 : D53	Bacteria	Pseudomonadota	Gammaproteobacteria	Alteromonadales	Alteromonadaceae	Alishewanella	No
Aliterella atlantica CENA595	GCF_000952155.1	WP_045056704.1(A)|WP_045056703.1(T)	AT	4948	WP_045056704.1	D24	WP_045056703.1	D10	D24 : D10	Bacteria	Cyanobacteria	Unclassified	Chroococcidiopsidales	Aliterellaceae	Aliterella	No
Alkalibacillus almallahensis	GCF_011761495.1	WP_167263228.1(A)|WP_167263230.1(T)	AT	2770	WP_167263228.1	Panacea	WP_167263230.1	M5	Panacea : M5	Bacteria	Bacillota	Bacilli	Bacillales	Bacillaceae	Alkalibacillus	No
Alkalibacterium olivapovliticus	GCF_003003275.1	WP_106196195.1(T)|WP_106196193.1(A)	TA	2583	WP_106196193.1	D95	WP_106196195.1	D127	D95 : D127	Bacteria	Bacillota	Bacilli	Lactobacillales	Carnobacteriaceae	Alkalibacterium	Yes
Alkalibacterium pelagium	GCF_900109325.1	WP_091480497.1(A)|WP_091480499.1(T)	AT	2385	WP_091480497.1	D13	WP_091480499.1	D45	D13 : D45	Bacteria	Bacillota	Bacilli	Lactobacillales	Carnobacteriaceae	Alkalibacterium	No
Alkalibacterium subtropicum	GCF_900112455.1	WP_091531502.1(A)|WP_091531505.1(T)	AT	2263	WP_091531502.1	D13	WP_091531505.1	D45	D13 : D45	Bacteria	Bacillota	Bacilli	Lactobacillales	Carnobacteriaceae	Alkalibacterium	No
Alkalibacterium subtropicum	GCF_900112455.1	WP_091531236.1(A)|WP_091531237.1(T)	AT	2263	WP_091531236.1	D13	WP_091531237.1	D6	D13 : D6	Bacteria	Bacillota	Bacilli	Lactobacillales	Carnobacteriaceae	Alkalibacterium	No
Alkalihalobacillus alkalinitrilicus	GCF_002019605.1	WP_078430443.1(T)|WP_078430442.1(A)	TA	5048	WP_078430442.1	D95	WP_078430443.1	M172	D95 : M172	Bacteria	Bacillota	Bacilli	Bacillales	Bacillaceae	Alkalihalobacterium	Yes
Alkalihalobacillus clausii	GCF_014338545.1	WP_011245871.1(A)|WP_094423555.1(T)	AT	4332	WP_011245871.1	D13	WP_094423555.1	D6	D13 : D6	Bacteria	Bacillota	Bacilli	Bacillales	Bacillaceae	Alkalihalobacillus	No
Alkalihalobacillus shacheensis	GCF_001484965.1	WP_180316732.1(A)|WP_059106044.1(T)	AT	3799	WP_180316732.1	D13	WP_059106044.1	D6	D13 : D6	Bacteria	Bacillota	Bacilli	Bacillales	Bacillaceae	Alkalihalobacillus	No
Alkalilacustris brevis	GCF_003350345.1	WP_114965148.1(A)|WP_114965147.1(T)	AT	3120	WP_114965148.1	D13	WP_114965147.1	D6	D13 : D6	Bacteria	Pseudomonadota	Alphaproteobacteria	Rhodobacterales	Paracoccaceae	Alkalilacustris	No
Alkaliphilus metalliredigens QYMF	GCF_000016985.1	WP_012062134.1(T)|WP_012062135.1(A)	TA	4555	WP_012062135.1	Panacea	WP_012062134.1	D2	Panacea : D2	Bacteria	Bacillota	Clostridia	Eubacteriales	Clostridiaceae	Alkaliphilus	No
Alkaliphilus pronyensis	GCF_009017275.1	WP_151862350.1(T)|WP_151862351.1(A)	TA	2953	WP_151862351.1	D25	WP_151862350.1	D61	D25 : D61	Bacteria	Bacillota	Clostridia	Eubacteriales	Clostridiaceae	Alkaliphilus	No
Alkalispirochaeta americana	GCF_900156105.1	WP_076489995.1(A)|WP_076489996.1(T)	AT	2829	WP_076489995.1	D142	WP_076489996.1	D128	D142 : D128	Bacteria	Spirochaetes	Spirochaetia	Spirochaetales	Spirochaetaceae	Alkalispirochaeta	No
Alkalispirochaeta odontotermitis	GCF_000768055.1	WP_037561776.1(A)|WP_037561775.1(T)	AT	3182	WP_037561776.1	D102	WP_037561775.1	D45	D102 : D45	Bacteria	Spirochaetes	Spirochaetia	Spirochaetales	Spirochaetaceae	Alkalispirochaeta	No
Alkalispirochaeta odontotermitis	GCF_000768055.1	WP_037561208.1(A)|WP_037561209.1(T)	AT	3182	WP_037561208.1	M86	WP_037561209.1	D67	M86 : D67	Bacteria	Spirochaetes	Spirochaetia	Spirochaetales	Spirochaetaceae	Alkalispirochaeta	No
Alkanindiges illinoisensis DSM 15370	GCF_000619845.1	WP_026471947.1(A)|WP_026471946.1(T)	AT	3004	WP_026471947.1	D94	WP_026471946.1	D119	D94 : D119	Bacteria	Pseudomonadota	Gammaproteobacteria	Moraxellales	Moraxellaceae	Alkanindiges	No
Allochromatium humboldtianum	GCF_013385175.1	WP_176976650.1(A)|WP_176976649.1(T)	AT	4182	WP_176976650.1	D109	WP_176976649.1	D54	D109 : D54	Bacteria	Pseudomonadota	Gammaproteobacteria	Chromatiales	Chromatiaceae	Allochromatium	No
Allochromatium palmeri	GCF_009720725.1	WP_155449207.1(A)|WP_155449208.1(T)	AT	3779	WP_155449207.1	D31	WP_155449208.1	D36	D31 : D36	Bacteria	Pseudomonadota	Gammaproteobacteria	Chromatiales	Chromatiaceae	Allochromatium	No
Allochromatium vinosum DSM 180	GCF_000025485.1	WP_012969574.1(A)|WP_012969573.1(T)	AT	3211	WP_012969574.1	D31	WP_012969573.1	D36	D31 : D36	Bacteria	Pseudomonadota	Gammaproteobacteria	Chromatiales	Chromatiaceae	Allochromatium	No
Allochromatium vinosum DSM 180	GCF_000025485.1	WP_012979573.1(A)|WP_012979574.1(T)	AT	3211	WP_012979573.1	D109	WP_012979574.1	D54	D109 : D54	Bacteria	Pseudomonadota	Gammaproteobacteria	Chromatiales	Chromatiaceae	Allochromatium	No
Allofrancisella frigidaquae	GCF_012222825.1	WP_035719783.1(A)|WP_172106906.1(T)	AT	1467	WP_035719783.1	D31	WP_172106906.1	D36	D31 : D36	Bacteria	Pseudomonadota	Gammaproteobacteria	Thiotrichales	Francisellaceae	Allofrancisella	No
Allofrancisella inopinata	GCF_012222965.1	WP_133940329.1(A)|WP_133940331.1(T)	AT	1500	WP_133940329.1	D13	WP_133940331.1	D45	D13 : D45	Bacteria	Pseudomonadota	Gammaproteobacteria	Thiotrichales	Francisellaceae	Allofrancisella	No
Alloscardovia criceti DSM 17774	GCF_000376885.1	WP_051067160.1(A)|WP_018142389.1(T)	AT	1456	WP_051067160.1	Panacea	WP_018142389.1	D6	Panacea : D6	Bacteria	Actinomycetota	Actinomycetes	Bifidobacteriales	Bifidobacteriaceae	Alloscardovia	No
Alloscardovia theropitheci	GCF_004332295.1	WP_131284623.1(A)|WP_131284625.1(T)	AT	1585	WP_131284623.1	D94	WP_131284625.1	D119	D94 : D119	Bacteria	Actinomycetota	Actinomycetes	Bifidobacteriales	Bifidobacteriaceae	Alloscardovia	No
Alteraurantiacibacter buctensis	GCF_009827655.1	WP_160769987.1(T)|WP_160769986.1(A)	TA	3571	WP_160769986.1	D25	WP_160769987.1	D41	D25 : D41	Bacteria	Pseudomonadota	Alphaproteobacteria	Sphingomonadales	Erythrobacteraceae	Alteraurantiacibacter	Yes
Altericroceibacterium endophyticum	GCF_009827595.1	WP_160735231.1(A)|WP_160735232.1(T)	AT	3076	WP_160735231.1	D29	WP_160735232.1	D44	D29 : D44	Bacteria	Pseudomonadota	Alphaproteobacteria	Sphingomonadales	Erythrobacteraceae	Altericroceibacterium	No
Alteripontixanthobacter maritimus	GCF_003340475.1	WP_115365767.1(A)|WP_115365768.1(T)	AT	2480	WP_115365767.1	Panacea	WP_115365768.1	D3	Panacea : D3	Bacteria	Pseudomonadota	Alphaproteobacteria	Sphingomonadales	Erythrobacteraceae	Alteripontixanthobacter	No
Alteromonas australica	GCF_000934525.1	WP_044449137.1(A)|WP_044449138.1(T)	AT	3390	WP_044449137.1	D25	WP_044449138.1	D47	D25 : D47	Bacteria	Pseudomonadota	Gammaproteobacteria	Alteromonadales	Alteromonadaceae	Alteromonas	No
Alteromonas genovensis	GCF_010500895.1	WP_163104955.1(A)|WP_163104956.1(T)	AT	3377	WP_163104955.1	D106	WP_163104956.1	D53	D106 : D53	Bacteria	Pseudomonadota	Gammaproteobacteria	Alteromonadales	Alteromonadaceae	Alteromonas	No
Alteromonas mediterranea	GCF_009759785.1	WP_020745699.1(A)|WP_157315842.1(T)	AT	3734	WP_020745699.1	D31	WP_157315842.1	D53	D31 : D53	Bacteria	Pseudomonadota	Gammaproteobacteria	Alteromonadales	Alteromonadaceae	Alteromonas	No
Alysiella crassa DSM 2578	GCF_000745955.1	WP_034294260.1(A)|WP_034294258.1(T)	AT	2617	WP_034294260.1	D142	WP_034294258.1	D128	D142 : D128	Bacteria	Pseudomonadota	Betaproteobacteria	Neisseriales	Neisseriaceae	Alysiella	No
Alysiella crassa DSM 2578	GCF_000745955.1	WP_034292205.1(A)|WP_034292208.1(T)	AT	2617	WP_034292205.1	D29	WP_034292208.1	M55	D29 : M55	Bacteria	Pseudomonadota	Betaproteobacteria	Neisseriales	Neisseriaceae	Alysiella	No
Alysiella filiformis	GCF_014054525.1	WP_097113561.1(A)|WP_097113562.1(T)	AT	2218	WP_097113561.1	D31	WP_097113562.1	D36	D31 : D36	Bacteria	Pseudomonadota	Betaproteobacteria	Neisseriales	Neisseriaceae	Alysiella	No
Amantichitinum ursilacus	GCF_001294205.1	WP_053935743.1(A)|WP_053935742.1(T)	AT	4316	WP_053935743.1	D29	WP_053935742.1	D44	D29 : D44	Bacteria	Pseudomonadota	Betaproteobacteria	Neisseriales	Neisseriaceae	Amantichitinum	No
Amedibacterium intestinale	GCF_010537155.1	WP_115716314.1(A)|WP_115716315.1(T)	AT	2811	WP_115716314.1	D29	WP_115716315.1	D44	D29 : D44	Bacteria	Bacillota	Erysipelotrichia	Erysipelotrichales	Erysipelotrichaceae	Amedibacterium	No
Aminicella lysinilytica	GCF_004362975.1	WP_133528303.1(A)|WP_133528302.1(T)	AT	2068	WP_133528303.1	D94	WP_133528302.1	D119	D94 : D119	Bacteria	Bacillota	Clostridia	Eubacteriales	Eubacteriaceae	Aminicella	No
Aminicella lysinilytica	GCF_004362975.1	WP_133528935.1(A)|WP_133528936.1(T)	AT	2068	WP_133528935.1	D94	WP_133528936.1	D36	D94 : D36	Bacteria	Bacillota	Clostridia	Eubacteriales	Eubacteriaceae	Aminicella	No
Aminicella lysinilytica	GCF_004362975.1	WP_166635433.1(T)|WP_166635434.1(A)	TA	2068	WP_166635434.1	D25	WP_166635433.1	D41	D25 : D41	Bacteria	Bacillota	Clostridia	Eubacteriales	Eubacteriaceae	Aminicella	Yes
Aminipila butyrica	GCF_010669305.1	WP_163065445.1(T)|WP_163065444.1(A)	TA	3010	WP_163065444.1	M79	WP_163065445.1	D41	M79 : D41	Bacteria	Bacillota	Clostridia	Eubacteriales	Eubacteriales Family XIII. Incertae Sedis	Aminipila	Yes
Aminivibrio pyruvatiphilus	GCF_004366815.1	WP_133957343.1(A)|WP_133957342.1(T)	AT	2964	WP_133957343.1	M154	WP_133957342.1	D57	M154 : D57	Bacteria	Synergistetes	Synergistia	Synergistales	Synergistaceae	Aminivibrio	No
Aminobacterium colombiense DSM 12261	GCF_000025885.1	WP_013048536.1(A)|WP_013048535.1(T)	AT	1872	WP_013048536.1	Panacea	WP_013048535.1	D3	Panacea : D3	Bacteria	Synergistetes	Synergistia	Synergistales	Synergistaceae	Aminobacterium	No
Aminomonas paucivorans DSM 12260	GCF_000165795.1	WP_006301861.1(A)|WP_006301862.1(T)	AT	2398	WP_006301861.1	D94	WP_006301862.1	D36	D94 : D36	Bacteria	Synergistetes	Synergistia	Synergistales	Synergistaceae	Aminomonas	No
Ammonifex thiophilus	GCF_003368535.1	WP_115793399.1(A)|WP_115793398.1(T)	AT	2117	WP_115793399.1	D29	WP_115793398.1	D44	D29 : D44	Bacteria	Bacillota	Clostridia	Thermoanaerobacterales	Thermoanaerobacteraceae	Ammonifex	No
Ammoniphilus oxalaticus	GCF_003609605.1	WP_120188141.1(A)|WP_120188140.1(T)	AT	3377	WP_120188141.1	D97	WP_120188140.1	D57	D97 : D57	Bacteria	Bacillota	Bacilli	Bacillales	Paenibacillaceae	Ammoniphilus	No
Amphibacillus jilinensis Y1	GCF_000306965.1	WP_017473339.1(T)|WP_144032272.1(A)	TA	3496	WP_144032272.1	M131	WP_017473339.1	D41	M131 : D41	Bacteria	Bacillota	Bacilli	Bacillales	Bacillaceae	Amphibacillus	Yes
Amycolatopsis panacis	GCF_003600245.1	WP_120022203.1(A)|WP_120022204.1(T)	AT	6002	WP_120022203.1	D24	WP_120022204.1	D10	D24 : D10	Bacteria	Actinomycetota	Actinomycetes	Pseudonocardiales	Pseudonocardiaceae	Amycolatopsis	No
Amycolatopsis umgeniensis	GCF_014205155.1	WP_184893293.1(A)|WP_184893295.1(T)	AT	8240	WP_184893293.1	Panacea	WP_184893295.1	M11	Panacea : M11	Bacteria	Actinomycetota	Actinomycetes	Pseudonocardiales	Pseudonocardiaceae	Amycolatopsis	No
Anabaena azotica FACHB 119	GCF_014697625.1	WP_190468634.1(A)|WP_190468363.1(T)	AT	6529	WP_190468634.1	M147	WP_190468363.1	D36	M147 : D36	Bacteria	Cyanobacteria	Unclassified	Nostocales	Nostocaceae	Anabaena	No
Anabaena catenula FACHB 362	GCF_014698735.1	WP_071188206.1(A)|WP_071188205.1(T)	AT	4999	WP_071188206.1	D24	WP_071188205.1	D10	D24 : D10	Bacteria	Cyanobacteria	Unclassified	Nostocales	Nostocaceae	Anabaena	No
Anabaena catenula FACHB 362	GCF_014698735.1	WP_190907379.1(A)|WP_190907378.1(T)	AT	4999	WP_190907379.1	M151	WP_190907378.1	D59	M151 : D59	Bacteria	Cyanobacteria	Unclassified	Nostocales	Nostocaceae	Anabaena	No
Anabaena cylindrica PCC 7122	GCF_000317695.1	WP_042466200.1(A)|WP_015217137.1(T)	AT	5708	WP_042466200.1	M193	WP_015217137.1	D128	M193 : D128	Bacteria	Cyanobacteria	Unclassified	Nostocales	Nostocaceae	Anabaena	No
Anabaena lutea FACHB 196	GCF_014698305.1	WP_190713104.1(A)|WP_190713106.1(T)	AT	5047	WP_190713104.1	D24	WP_190713106.1	D10	D24 : D10	Bacteria	Cyanobacteria	Unclassified	Nostocales	Nostocaceae	Anabaena	No
Anabaena lutea FACHB 196	GCF_014698305.1	WP_190718965.1(A)|WP_027404042.1(T)	AT	5047	WP_190718965.1	D31	WP_027404042.1	D57	D31 : D57	Bacteria	Cyanobacteria	Unclassified	Nostocales	Nostocaceae	Anabaena	No
Anabaena minutissima FACHB 250	GCF_014697125.1	WP_190707158.1(A)|WP_190707155.1(T)	AT	5736	WP_190707158.1	M193	WP_190707155.1	D128	M193 : D128	Bacteria	Cyanobacteria	Unclassified	Nostocales	Nostocaceae	Anabaena	No
Anabaena minutissima FACHB 250	GCF_014697125.1	WP_190710427.1(A)|WP_190710425.1(T)	AT	5736	WP_190710427.1	D13	WP_190710425.1	D45	D13 : D45	Bacteria	Cyanobacteria	Unclassified	Nostocales	Nostocaceae	Anabaena	No
Anabaena minutissima FACHB 250	GCF_014697125.1	WP_190704010.1(A)|WP_190704013.1(T)	AT	5736	WP_190704010.1	D13	WP_190704013.1	D45	D13 : D45	Bacteria	Cyanobacteria	Unclassified	Nostocales	Nostocaceae	Anabaena	No
Anabaena minutissima FACHB 250	GCF_014697125.1	WP_190710431.1(A)|WP_190710429.1(T)	AT	5736	WP_190710431.1	D25	WP_190710429.1	D47	D25 : D47	Bacteria	Cyanobacteria	Unclassified	Nostocales	Nostocaceae	Anabaena	No
Anabaena sphaerica FACHB 251	GCF_014696825.1	WP_190564847.1(A)|WP_190564828.1(T)	AT	5003	WP_190564847.1	D31	WP_190564828.1	D57	D31 : D57	Bacteria	Cyanobacteria	Unclassified	Nostocales	Nostocaceae	Anabaena	No
Anabaenopsis circularis NIES 21	GCF_002367975.1	WP_096580819.1(A)|WP_096580817.1(T)	AT	5642	WP_096580819.1	D13	WP_096580817.1	D45	D13 : D45	Bacteria	Cyanobacteria	Unclassified	Nostocales	Aphanizomenonaceae	Anabaenopsis	No
Anaeroarcus burkinensis DSM 6283	GCF_000430605.1	WP_027938014.1(T)|WP_027938015.1(A)	TA	3077	WP_027938015.1	D95	WP_027938014.1	D127	D95 : D127	Bacteria	Bacillota	Negativicutes	Selenomonadales	Sporomusaceae	Anaeroarcus	Yes
Anaerobacillus arseniciselenatis	GCF_001865995.1	WP_071312918.1(T)|WP_071312917.1(A)	TA	3697	WP_071312917.1	D95	WP_071312918.1	D127	D95 : D127	Bacteria	Bacillota	Bacilli	Bacillales	Bacillaceae	Anaerobacillus	Yes
Anaerobacillus arseniciselenatis	GCF_001865995.1	WP_071314656.1(A)|WP_071314657.1(T)	AT	3697	WP_071314656.1	D97	WP_071314657.1	D57	D97 : D57	Bacteria	Bacillota	Bacilli	Bacillales	Bacillaceae	Anaerobacillus	No
Anaerococcus marasmi	GCF_900290195.1	WP_105300958.1(T)|WP_105300959.1(A)	TA	1942	WP_105300959.1	M79	WP_105300958.1	D41	M79 : D41	Bacteria	Bacillota	Tissierellia	Tissierellales	Peptoniphilaceae	Anaerococcus	Yes
Anaerococcus obesiensis	GCF_016599815.1	WP_004839526.1(A)|WP_019118782.1(T)	AT	1693	WP_004839526.1	D32	WP_019118782.1	M60	D32 : M60	Bacteria	Bacillota	Tissierellia	Tissierellales	Peptoniphilaceae	Anaerococcus	No
Anaerococcus octavius	GCF_002847745.1	WP_101540350.1(T)|WP_101540351.1(A)	TA	1796	WP_101540351.1	D25	WP_101540350.1	D41	D25 : D41	Bacteria	Bacillota	Tissierellia	Tissierellales	Peptoniphilaceae	Anaerococcus	Yes
Anaerococcus rubeinfantis	GCF_902375965.1	WP_005398206.1(T)|WP_058990670.1(A)	TA	1773	WP_058990670.1	D95	WP_005398206.1	D127	D95 : D127	Bacteria	Bacillota	Tissierellia	Tissierellales	Peptoniphilaceae	Anaerococcus	Yes
Anaerococcus rubeinfantis	GCF_902375965.1	WP_058991193.1(A)|WP_058991194.1(T)	AT	1773	WP_058991193.1	D32	WP_058991194.1	M60	D32 : M60	Bacteria	Bacillota	Tissierellia	Tissierellales	Peptoniphilaceae	Anaerococcus	No
Anaerococcus urinomassiliensis	GCF_900128425.1	WP_073998752.1(A)|WP_073998753.1(T)	AT	1923	WP_073998752.1	D94	WP_073998753.1	D119	D94 : D119	Bacteria	Bacillota	Tissierellia	Tissierellales	Peptoniphilaceae	Anaerococcus	No
Anaerococcus urinomassiliensis	GCF_900128425.1	WP_073998175.1(A)|WP_073998174.1(T)	AT	1923	WP_073998175.1	D29	WP_073998174.1	D44	D29 : D44	Bacteria	Bacillota	Tissierellia	Tissierellales	Peptoniphilaceae	Anaerococcus	No
Anaerococcus urinomassiliensis	GCF_900128425.1	WP_073997955.1(A)|WP_073997954.1(T)	AT	1923	WP_073997955.1	D13	WP_073997954.1	D45	D13 : D45	Bacteria	Bacillota	Tissierellia	Tissierellales	Peptoniphilaceae	Anaerococcus	No
Anaerococcus urinomassiliensis	GCF_900128425.1	WP_073998709.1(A)|WP_073998708.1(T)	AT	1923	WP_073998709.1	D32	WP_073998708.1	D6	D32 : D6	Bacteria	Bacillota	Tissierellia	Tissierellales	Peptoniphilaceae	Anaerococcus	No
Anaerococcus vaginalis	GCF_016127475.1	WP_004839526.1(A)|WP_019118782.1(T)	AT	1696	WP_004839526.1	D32	WP_039920616.1	M60	D32 : M60	Bacteria	Bacillota	Tissierellia	Tissierellales	Peptoniphilaceae	Anaerococcus	No
Anaerofustis stercorihominis	GCF_015552365.1	WP_138269474.1(A)|WP_138269475.1(T)	AT	1998	WP_138269474.1	M91	WP_138269475.1	D45	M91 : D45	Bacteria	Bacillota	Clostridia	Eubacteriales	Eubacteriaceae	Anaerofustis	No
Anaeroglobus geminatus F0357	GCF_000239275.1	WP_006790246.1(A)|WP_071777896.1(T)	AT	1475	WP_006790246.1	D29	WP_071777896.1	D44	D29 : D44	Bacteria	Bacillota	Negativicutes	Veillonellales	Veillonellaceae	Anaeroglobus	No
Anaerohalosphaera lusitana	GCF_002007645.1	WP_146659281.1(A)|WP_169852905.1(T)	AT	3325	WP_146659281.1	D25	WP_169852905.1	D47	D25 : D47	Bacteria	Planctomycetota	Phycisphaerae	Sedimentisphaerales	Anaerohalosphaeraceae	Anaerohalosphaera	No
Anaerolactibacter massiliensis	GCF_900290205.1	WP_105304963.1(T)|WP_105304598.1(A)	TA	2970	WP_105304598.1	D95	WP_105304963.1	D127	D95 : D127	Bacteria	Bacillota	Erysipelotrichia	Erysipelotrichales	Erysipelotrichaceae	Anaerolactibacter	Yes
Anaerolactibacter massiliensis	GCF_900290205.1	WP_105303964.1(A)|WP_105303963.1(T)	AT	2970	WP_105303964.1	D25	WP_105303963.1	D49	D25 : D49	Bacteria	Bacillota	Erysipelotrichia	Erysipelotrichales	Erysipelotrichaceae	Anaerolactibacter	No
Anaerolinea thermophila UNI 1	GCF_000199675.1	WP_013558455.1(A)|WP_013558454.1(T)	AT	3082	WP_013558455.1	D29	WP_013558454.1	D44	D29 : D44	Bacteria	Chloroflexi	Anaerolineae	Anaerolineales	Anaerolineaceae	Anaerolinea	No
Anaerolinea thermophila UNI 1	GCF_000199675.1	WP_172634617.1(A)|WP_013560532.1(T)	AT	3082	WP_172634617.1	D25	WP_013560532.1	D49	D25 : D49	Bacteria	Chloroflexi	Anaerolineae	Anaerolineales	Anaerolineaceae	Anaerolinea	No
Anaeromassilibacillus senegalensis	GCF_001261775.1	WP_050698289.1(T)|WP_050698290.1(A)	TA	3020	WP_050698290.1	D25	WP_050698289.1	D41	D25 : D41	Bacteria	Bacillota	Clostridia	Eubacteriales	Oscillospiraceae	Anaeromassilibacillus	Yes
Anaeromassilibacillus senegalensis	GCF_001261775.1	WP_050696801.1(T)|WP_050696802.1(A)	TA	3020	WP_050696802.1	M143	WP_050696801.1	D45	M143 : D45	Bacteria	Bacillota	Clostridia	Eubacteriales	Oscillospiraceae	Anaeromassilibacillus	No
Anaeroplasma bactoclasticum	GCF_003550015.1	WP_162849868.1(A)|WP_119016631.1(T)	AT	1919	WP_162849868.1	D29	WP_119016631.1	D44	D29 : D44	Bacteria	Tenericutes	Mollicutes	Anaeroplasmatales	Anaeroplasmataceae	Anaeroplasma	No
Anaerorhabdus furcosa	GCF_900167375.1	WP_078711762.1(T)|WP_078711761.1(A)	TA	2356	WP_078711761.1	M29	WP_078711762.1	D6	M29 : D6	Bacteria	Bacillota	Erysipelotrichia	Erysipelotrichales	Erysipelotrichaceae	Anaerorhabdus	No
Anaerospora hongkongensis	GCF_004339805.1	WP_132080030.1(A)|WP_132080033.1(T)	AT	4413	WP_132080030.1	D13	WP_132080033.1	D6	D13 : D6	Bacteria	Bacillota	Negativicutes	Selenomonadales	Sporomusaceae	Anaerospora	No
Anaerostipes hadrus	GCF_001998765.1	WP_077327365.1(A)|WP_077327362.1(T)	AT	2883	WP_077327365.1	D31	WP_077327362.1	D36	D31 : D36	Bacteria	Bacillota	Clostridia	Eubacteriales	Lachnospiraceae	Anaerostipes	No
Anaerostipes hadrus	GCF_001998765.1	WP_077327354.1(T)|WP_044921012.1(A)	TA	2883	WP_044921012.1	D27	WP_077327354.1	D8	D27 : D8	Bacteria	Bacillota	Clostridia	Eubacteriales	Lachnospiraceae	Anaerostipes	No
Anaerostipes rhamnosivorans	GCF_005280655.1	WP_137330135.1(A)|WP_137330134.1(T)	AT	3401	WP_137330135.1	D94	WP_137330134.1	D119	D94 : D119	Bacteria	Bacillota	Clostridia	Eubacteriales	Lachnospiraceae	Anaerostipes	No
Anaerotruncus massiliensis	GCF_014284405.1	WP_158595653.1(T)|WP_121587095.1(A)	TA	2770	WP_121587095.1	D95	WP_158595653.1	D127	D95 : D127	Bacteria	Bacillota	Clostridia	Eubacteriales	Oscillospiraceae	Anaerotruncus	Yes
Anaerovibrio lipolyticus DSM 3074	GCF_900141865.1	WP_080325525.1(A)|WP_080325524.1(T)	AT	2622	WP_080325525.1	D94	WP_080325524.1	D119	D94 : D119	Bacteria	Bacillota	Negativicutes	Selenomonadales	Selenomonadaceae	Anaerovibrio	No
Anaerovibrio lipolyticus DSM 3074	GCF_900141865.1	WP_039206080.1(A)|WP_039206081.1(T)	AT	2622	WP_039206080.1	D94	WP_039206081.1	D119	D94 : D119	Bacteria	Bacillota	Negativicutes	Selenomonadales	Selenomonadaceae	Anaerovibrio	No
Andreesenia angusta	GCF_001855385.1	WP_071060816.1(A)|WP_097678037.1(T)	AT	2349	WP_071060816.1	D13	WP_097678037.1	D45	D13 : D45	Bacteria	Bacillota	Tissierellia	Tissierellales	Gottschalkiaceae	Andreesenia	No
Aneurinibacillus terranovensis DSM 18919	GCF_000430625.1	WP_051331021.1(T)|WP_051331020.1(A)	TA	4024	WP_051331020.1	D25	WP_051331021.1	D41	D25 : D41	Bacteria	Bacillota	Bacilli	Bacillales	Paenibacillaceae	Aneurinibacillus	Yes
Aneurinibacillus tyrosinisolvens	GCF_001015055.1	WP_047150888.1(A)|WP_047150889.1(T)	AT	5468	WP_047150888.1	D13	WP_047150889.1	D45	D13 : D45	Bacteria	Bacillota	Bacilli	Bacillales	Paenibacillaceae	Aneurinibacillus	No
Anoxybacillus amylolyticus	GCF_001634285.1	WP_162484112.1(A)|WP_066326033.1(T)	AT	3040	WP_162484112.1	M206	WP_066326033.1	D126	M206 : D126	Bacteria	Bacillota	Bacilli	Bacillales	Bacillaceae	Anoxybacillus	No
Anoxybacillus ayderensis	GCF_002117565.1	WP_162484112.1(A)|WP_085788515.1(T)	AT	2593	WP_162484112.1	M206	WP_085788515.1	D126	M206 : D126	Bacteria	Bacillota	Bacilli	Bacillales	Bacillaceae	Anoxybacillus	No
Anoxybacillus calidus	GCF_013760845.1	WP_181538893.1(T)|WP_181538892.1(A)	TA	3308	WP_181538892.1	Panacea	WP_181538893.1	D2	Panacea : D2	Bacteria	Bacillota	Bacilli	Bacillales	Bacillaceae	Anoxybacillus	No
Anoxybacillus flavithermus WK1	GCF_000019045.1	WP_012575561.1(A)|WP_041638689.1(T)	AT	2763	WP_012575561.1	D29	WP_041638689.1	M61	D29 : M61	Bacteria	Bacillota	Bacilli	Bacillales	Bacillaceae	Anoxybacillus	No
Anoxybacillus suryakundensis	GCF_001517225.1	WP_141653487.1(T)|WP_055440597.1(A)	TA	2596	WP_055440597.1	M155	WP_141653487.1	D41	M155 : D41	Bacteria	Bacillota	Bacilli	Bacillales	Bacillaceae	Anoxybacillus	Yes
Anoxybacillus tengchongensis	GCF_014201585.1	WP_183246791.1(T)|WP_021095624.1(A)	TA	2752	WP_021095624.1	M26	WP_183246791.1	D8	M26 : D8	Bacteria	Bacillota	Bacilli	Bacillales	Bacillaceae	Anoxybacillus	No
Anoxybacillus tepidamans	GCF_014201465.1	WP_183250847.1(A)|WP_183250846.1(T)	AT	3234	WP_183250847.1	M106	WP_183250846.1	D59	M106 : D59	Bacteria	Bacillota	Bacilli	Bacillales	Bacillaceae	Anoxybacillus	No
Anoxybacillus thermarum	GCF_000836725.1	WP_043968445.1(T)|WP_043968443.1(A)	TA	2722	WP_043968443.1	M26	WP_043968445.1	D8	M26 : D8	Bacteria	Bacillota	Bacilli	Bacillales	Bacillaceae	Anoxybacillus	No
Antarctobacter heliothermus	GCF_002237555.1	WP_094037311.1(A)|WP_094037310.1(T)	AT	4821	WP_094037311.1	D13	WP_094037310.1	D6	D13 : D6	Bacteria	Pseudomonadota	Alphaproteobacteria	Rhodobacterales	Roseobacteraceae	Antarctobacter	No
Antribacter gilvus	GCF_003946865.1	WP_125776561.1(A)|WP_125776560.1(T)	AT	4579	WP_125776561.1	D25	WP_125776560.1	D47	D25 : D47	Bacteria	Actinomycetota	Actinomycetes	Micrococcales	Promicromonosporaceae	Antribacter	No
Antribacter gilvus	GCF_003946865.1	WP_125773174.1(A)|WP_125773172.1(T)	AT	4579	WP_125773174.1	D26	WP_125773172.1	D6	D26 : D6	Bacteria	Actinomycetota	Actinomycetes	Micrococcales	Promicromonosporaceae	Antribacter	No
Antrihabitans stalactiti	GCF_012932915.1	WP_169592809.1(T)|WP_169592807.1(A)	TA	6230	WP_169592807.1	D25	WP_169592809.1	D41	D25 : D41	Bacteria	Actinomycetota	Actinomycetes	Corynebacteriales	Nocardiaceae	Antrihabitans	Yes
Aphanocapsa montana BDHKU210001	GCF_000817745.2	WP_201277355.1(A)|WP_201277361.1(T)	AT	4119	WP_201277355.1	D13	WP_201277361.1	D45	D13 : D45	Bacteria	Cyanobacteria	Unclassified	Synechococcales	Merismopediaceae	Aphanocapsa	No
Aphanothece cf minutissima CCALA 015	GCF_003003925.1	WP_106220525.1(A)|WP_106220524.1(T)	AT	3181	WP_106220525.1	D13	WP_106220524.1	D65	D13 : D65	Bacteria	Cyanobacteria	Unclassified	Chroococcales	Aphanothecaceae	Aphanothece	No
Aphanothece hegewaldii CCALA 016	GCF_003007785.1	WP_106459280.1(A)|WP_106459301.1(T)	AT	4876	WP_106459280.1	M193	WP_106459301.1	D128	M193 : D128	Bacteria	Cyanobacteria	Unclassified	Chroococcales	Aphanothecaceae	Aphanothece	No
Aphanothece hegewaldii CCALA 016	GCF_003007785.1	WP_106459451.1(A)|WP_106459450.1(T)	AT	4876	WP_106459451.1	M227	WP_106459450.1	D169	M227 : D169	Bacteria	Cyanobacteria	Unclassified	Chroococcales	Aphanothecaceae	Aphanothece	No
Aphanothece hegewaldii CCALA 016	GCF_003007785.1	WP_106455378.1(A)|WP_106455377.1(T)	AT	4876	WP_106455378.1	D29	WP_106455377.1	D51	D29 : D51	Bacteria	Cyanobacteria	Unclassified	Chroococcales	Aphanothecaceae	Aphanothece	No
Aphanothece hegewaldii CCALA 016	GCF_003007785.1	WP_106458848.1(A)|WP_106458847.1(T)	AT	4876	WP_106458848.1	D110	WP_106458847.1	D59	D110 : D59	Bacteria	Cyanobacteria	Unclassified	Chroococcales	Aphanothecaceae	Aphanothece	No
Aphanothece sacrum FPU1	GCF_003864295.1	WP_124971759.1(A)|WP_124971757.1(T)	AT	4231	WP_124971759.1	D151	WP_124971757.1	D119	D151 : D119	Bacteria	Cyanobacteria	Unclassified	Chroococcales	Aphanothecaceae	Aphanothece	No
Aphanothece sacrum FPU1	GCF_003864295.1	WP_124976585.1(A)|WP_124976583.1(T)	AT	4231	WP_124976585.1	D13	WP_124976583.1	D45	D13 : D45	Bacteria	Cyanobacteria	Unclassified	Chroococcales	Aphanothecaceae	Aphanothece	No
Aphanothece sacrum FPU1	GCF_003864295.1	WP_124977005.1(A)|WP_124976981.1(T)	AT	4231	WP_124977005.1	D97	WP_124976981.1	D57	D97 : D57	Bacteria	Cyanobacteria	Unclassified	Chroococcales	Aphanothecaceae	Aphanothece	No
Aphanothece sacrum FPU1	GCF_003864295.1	WP_124974463.1(A)|WP_124974465.1(T)	AT	4231	WP_124974463.1	M140	WP_124974465.1	D59	M140 : D59	Bacteria	Cyanobacteria	Unclassified	Chroococcales	Aphanothecaceae	Aphanothece	No
Apilactobacillus timberlakei	GCF_006493055.1	WP_105988481.1(A)|WP_105988480.1(T)	AT	1536	WP_105988481.1	D152	WP_105988480.1	D119	D152 : D119	Bacteria	Bacillota	Bacilli	Lactobacillales	Lactobacillaceae	Apilactobacillus	No
Aquabacter cavernae	GCF_003993795.1	WP_127090229.1(T)|WP_127090230.1(A)	TA	3934	WP_127090230.1	M77	WP_127090229.1	D54	M77 : D54	Bacteria	Pseudomonadota	Alphaproteobacteria	Hyphomicrobiales	Hyphomicrobiaceae	Aquabacter	No
Aquimarina longa SW024	GCF_001401755.1	WP_062062186.1(A)|WP_148639411.1(T)	AT	4660	WP_062062186.1	Panacea	WP_148639411.1	D5	Panacea : D5	Bacteria	Bacteroidota	Flavobacteriia	Flavobacteriales	Flavobacteriaceae	Aquimarina	No
Aquimonas voraii	GCF_900101825.1	WP_091237425.1(A)|WP_091237423.1(T)	AT	3559	WP_091237425.1	D13	WP_091237423.1	D6	D13 : D6	Bacteria	Pseudomonadota	Gammaproteobacteria	Xanthomonadales	Rhodanobacteraceae	Aquimonas	No
Aquisphaera giovannonii	GCF_008087625.1	WP_148598514.1(A)|WP_148598515.1(T)	AT	7502	WP_148598514.1	D29	WP_148598515.1	D44	D29 : D44	Bacteria	Planctomycetota	Planctomycetia	Isosphaerales	Isosphaeraceae	Aquisphaera	No
Arabia massiliensis	GCF_902386925.1	WP_172623336.1(A)|WP_080797269.1(T)	AT	2800	WP_172623336.1	D94	WP_080797269.1	M174	D94 : M174	Bacteria	Actinomycetota	Coriobacteriia	Eggerthellales	Eggerthellaceae	Arabiibacter	No
Arachidicoccus ginsenosidivorans	GCF_007971385.1	WP_158639534.1(A)|WP_146782772.1(T)	AT	4119	WP_158639534.1	D29	WP_146782772.1	D3	D29 : D3	Bacteria	Bacteroidota	Chitinophagia	Chitinophagales	Chitinophagaceae	Arachidicoccus	No
Arachidicoccus rhizosphaerae	GCF_900107765.1	WP_091399069.1(A)|WP_091399072.1(T)	AT	3650	WP_091399069.1	D29	WP_091399072.1	D44	D29 : D44	Bacteria	Bacteroidota	Chitinophagia	Chitinophagales	Chitinophagaceae	Arachidicoccus	No
Arachidicoccus soli	GCF_003600625.1	WP_162923581.1(A)|WP_119986793.1(T)	AT	3284	WP_162923581.1	D29	WP_119986793.1	D44	D29 : D44	Bacteria	Bacteroidota	Chitinophagia	Chitinophagales	Chitinophagaceae	Arachidicoccus	No
Arcanobacterium bovis	GCF_004331995.1	WP_131282423.1(T)|WP_165496156.1(A)	TA	1680	WP_165496156.1	D25	WP_131282423.1	D52	D25 : D52	Bacteria	Actinomycetota	Actinomycetes	Actinomycetales	Actinomycetaceae	Arcanobacterium	No
Arcanobacterium bovis	GCF_004331995.1	WP_165496112.1(A)|WP_131280748.1(T)	AT	1680	WP_165496112.1	Panacea	WP_131280748.1	M6	Panacea : M6	Bacteria	Actinomycetota	Actinomycetes	Actinomycetales	Actinomycetaceae	Arcanobacterium	No
Archaeoglobus fulgidus DSM 4304	GCF_000008665.1	WP_010878975.1(A)|WP_010878976.1(T)	AT	2387	WP_010878975.1	D144	WP_010878976.1	D128	D144 : D128	Archaea	Euryarchaeota	Archaeoglobi	Archaeoglobales	Archaeoglobaceae	Archaeoglobus	No
Archaeoglobus profundus DSM 5631	GCF_000025285.1	WP_012941070.1(A)|WP_012941069.1(T)	AT	1804	WP_012941070.1	M208	WP_012941069.1	D126	M208 : D126	Archaea	Euryarchaeota	Archaeoglobi	Archaeoglobales	Archaeoglobaceae	Archaeoglobus	No
Archaeoglobus sulfaticallidus PM70 1	GCF_000385565.1	WP_169336400.1(A)|WP_015591113.1(T)	AT	2200	WP_169336400.1	D25	WP_015591113.1	D49	D25 : D49	Archaea	Euryarchaeota	Archaeoglobi	Archaeoglobales	Archaeoglobaceae	Archaeoglobus	No
Archangium violaceum Cb vi76	GCF_000733295.1	WP_043406592.1(A)|WP_052519109.1(T)	AT	10063	WP_043406592.1	D29	WP_052519109.1	D44	D29 : D44	Bacteria	Pseudomonadota	Deltaproteobacteria	Myxococcales	Archangiaceae	Archangium	No
Arcicella aurantiaca	GCF_003148625.1	WP_109742418.1(A)|WP_109742419.1(T)	AT	4856	WP_109742418.1	M215	WP_109742419.1	D126	M215 : D126	Bacteria	Bacteroidota	Cytophagia	Cytophagales	Spirosomaceae	Arcicella	No
Arcicella aurantiaca	GCF_003148625.1	WP_109741261.1(A)|WP_109741260.1(T)	AT	4856	WP_109741261.1	D146	WP_109741260.1	D128	D146 : D128	Bacteria	Bacteroidota	Cytophagia	Cytophagales	Spirosomaceae	Arcicella	No
Arcicella aurantiaca	GCF_003148625.1	WP_109741440.1(A)|WP_109741439.1(T)	AT	4856	WP_109741440.1	D105	WP_109741439.1	D59	D105 : D59	Bacteria	Bacteroidota	Cytophagia	Cytophagales	Spirosomaceae	Arcicella	No
Arcicella rosea	GCF_014204325.1	WP_184128915.1(A)|WP_184129125.1(T)	AT	4250	WP_184128915.1	D105	WP_184129125.1	D59	D105 : D59	Bacteria	Bacteroidota	Cytophagia	Cytophagales	Spirosomaceae	Arcicella	No
Arcobacter cryaerophilus	GCF_014352895.1	WP_066221045.1(A)|WP_187471872.1(T)	AT	2030	WP_066221045.1	D94	WP_187471872.1	D119	D94 : D119	Bacteria	Pseudomonadota	Epsilonproteobacteria	Campylobacterales	Arcobacteraceae	Aliarcobacter	No
Arcobacter nitrofigilis DSM 7299	GCF_000092245.1	WP_013135241.1(A)|WP_013135240.1(T)	AT	3101	WP_013135241.1	D13	WP_013135240.1	D45	D13 : D45	Bacteria	Pseudomonadota	Epsilonproteobacteria	Campylobacterales	Arcobacteraceae	Arcobacter	No
Arcobacter trophiarum LMG 25534	GCF_003355515.1	WP_115428636.1(T)|WP_115428637.1(A)	TA	1892	WP_115428637.1	Panacea	WP_115428636.1	M21	Panacea : M21	Bacteria	Pseudomonadota	Epsilonproteobacteria	Campylobacterales	Arcobacteraceae	Aliarcobacter	No
Aromatoleum aromaticum EbN1	GCF_000025965.1	WP_041648028.1(A)|WP_041647966.1(T)	AT	4254	WP_041648028.1	D111	WP_041647966.1	D59	D111 : D59	Bacteria	Pseudomonadota	Betaproteobacteria	Rhodocyclales	Rhodocyclaceae	Aromatoleum	No
Arsenicibacter rosenii	GCF_001870735.1	WP_071505321.1(A)|WP_071505322.1(T)	AT	6147	WP_071505321.1	M105	WP_071505322.1	D36	M105 : D36	Bacteria	Bacteroidota	Cytophagia	Cytophagales	Spirosomaceae	Arsenicibacter	No
Arsenicibacter rosenii	GCF_001870735.1	WP_071503310.1(A)|WP_083421932.1(T)	AT	6147	WP_071503310.1	M144	WP_083421932.1	D51	M144 : D51	Bacteria	Bacteroidota	Cytophagia	Cytophagales	Spirosomaceae	Arsenicibacter	No
Arsenophonus endosymbiont of Apis mellifera	GCF_903968575.1	WP_180559488.1(A)|WP_180559489.1(T)	AT	2814	WP_180559488.1	D29	WP_180559489.1	D44	D29 : D44	Bacteria	Pseudomonadota	Gammaproteobacteria	Enterobacterales	Morganellaceae	Arsenophonus	No
Arthrobacter dokdonellae	GCF_003268655.1	WP_113716980.1(A)|WP_113716981.1(T)	AT	3819	WP_113716980.1	D31	WP_113716981.1	D36	D31 : D36	Bacteria	Actinomycetota	Actinomycetes	Micrococcales	Micrococcaceae	Arthrobacter	No
Arthrobacter globiformis	GCF_003261175.1	WP_190243011.1(T)|WP_111902798.1(A)	TA	4292	WP_111902798.1	D25	WP_190243011.1	D52	D25 : D52	Bacteria	Actinomycetota	Actinomycetes	Micrococcales	Micrococcaceae	Arthrobacter	No
Arthrobacter psychrochitiniphilus	GCF_003185915.1	WP_170121014.1(T)|WP_110107467.1(A)	TA	3466	WP_110107467.1	D25	WP_170121014.1	D41	D25 : D41	Bacteria	Actinomycetota	Actinomycetes	Micrococcales	Micrococcaceae	Arthrobacter	Yes
Arthrobacter silvisoli	GCF_003369445.1	WP_115789974.1(A)|WP_136017927.1(T)	AT	3825	WP_115789974.1	D25	WP_136017927.1	D47	D25 : D47	Bacteria	Actinomycetota	Actinomycetes	Micrococcales	Micrococcaceae	Arthrobacter	No
Arthrobacter subterraneus	GCF_900099735.1	WP_090585569.1(A)|WP_090585570.1(T)	AT	3505	WP_090585569.1	D31	WP_090585570.1	D36	D31 : D36	Bacteria	Actinomycetota	Actinomycetes	Micrococcales	Micrococcaceae	Arthrobacter	No
Arthrospira maxima CS 328	GCF_000173555.1	WP_006620406.1(A)|WP_006620407.1(T)	AT	4682	WP_006620406.1	D24	WP_006620407.1	D10	D24 : D10	Bacteria	Cyanobacteria	Unclassified	Oscillatoriales	Sirenicapillariaceae	Limnospira	No
Arthrospira platensis FACHB 439	GCF_014698675.1	WP_006615903.1(A)|WP_006615904.1(T)	AT	4659	WP_006615903.1	D24	WP_006615904.1	D10	D24 : D10	Bacteria	Cyanobacteria	Unclassified	Oscillatoriales	Microcoleaceae	Arthrospira	No
Asanoa ishikariensis	GCF_900107455.1	WP_090791247.1(A)|WP_090788781.1(T)	AT	8230	WP_090791247.1	D31	WP_090788781.1	D36	D31 : D36	Bacteria	Actinomycetota	Actinomycetes	Micromonosporales	Micromonosporaceae	Asanoa	No
Asticcacaulis benevestitus DSM 16100 ATCC BAA 896	GCF_000495775.1	WP_018083014.1(A)|WP_018083015.1(T)	AT	4436	WP_018083014.1	D106	WP_018083015.1	D53	D106 : D53	Bacteria	Pseudomonadota	Alphaproteobacteria	Caulobacterales	Caulobacteraceae	Asticcacaulis	No
Asticcacaulis excentricus CB 48	GCF_000175215.2	WP_013477566.1(A)|WP_013477567.1(T)	AT	3747	WP_013477566.1	D148	WP_013477567.1	D128	D148 : D128	Bacteria	Pseudomonadota	Alphaproteobacteria	Caulobacterales	Caulobacteraceae	Asticcacaulis	No
Atopobacter phocae ATCC BAA 285	GCF_000526675.1	WP_025728466.1(T)|WP_025728468.1(A)	TA	1517	WP_025728468.1	M146	WP_025728466.1	D41	M146 : D41	Bacteria	Bacillota	Bacilli	Lactobacillales	Carnobacteriaceae	Atopobacter	Yes
Atopobacter phocae ATCC BAA 285	GCF_000526675.1	WP_025730090.1(A)|WP_025730088.1(T)	AT	1517	WP_025730090.1	D29	WP_025730088.1	M69	D29 : M69	Bacteria	Bacillota	Bacilli	Lactobacillales	Carnobacteriaceae	Atopobacter	No
Atopobium parvulum DSM 20469	GCF_000024225.1	WP_012808312.1(A)|WP_012808313.1(T)	AT	1347	WP_012808312.1	D94	WP_012808313.1	D119	D94 : D119	Bacteria	Actinomycetota	Coriobacteriia	Coriobacteriales	Atopobiaceae	Lancefieldella	No
Atopostipes suicloacalis DSM 15692	GCF_900129085.1	WP_073294936.1(A)|WP_073294938.1(T)	AT	1901	WP_073294936.1	D13	WP_073294938.1	D6	D13 : D6	Bacteria	Bacillota	Bacilli	Lactobacillales	Carnobacteriaceae	Atopostipes	No
Aulosira laxa NIES 50	GCF_002368055.1	WP_096580554.1(A)|WP_096580556.1(T)	AT	7088	WP_096580554.1	D29	WP_096580556.1	D44	D29 : D44	Bacteria	Cyanobacteria	Unclassified	Nostocales	Fortieaceae	Aulosira	No
Aulosira laxa NIES 50	GCF_002368055.1	WP_096579504.1(A)|WP_096579502.1(T)	AT	7088	WP_096579504.1	D13	WP_096579502.1	D45	D13 : D45	Bacteria	Cyanobacteria	Unclassified	Nostocales	Fortieaceae	Aulosira	No
[truncated: 3,266 more rows]

## Sheet: 4. Predicted TA Fold Clusters
Cluster ID	Repressentative Accession	Type	Domain	Description
Cluster 1	WP_124069553.1	Predicted toxin	M69	Hypothetical protein
[truncated: 83 more rows]

## Sheet: 5. DefenceFinder Hits
DefenceFinder model	Accession	E-value	Node
[truncated: 7,338 more rows]

[truncated: 2 more sheets: 6. Top Domains of Nodes, 7. Gene Order Per Node]
